# Supplementary material for: Development of the petaloid bracts of a paleoherb species, Saururus chinensis
Source: PLoS One. 2021 Sep 2;16(9):e0255679. doi: 10.1371/journal.pone.0255679 (PMC8412408; doi:10.1371/journal.pone.0255679)
Supplement: S1 Table — (XLS) [file pone.0255679.s001.xls]

## Sheet: Sheet1
Database	Number of unigenes	Annotation percentage (%)
COG	8076	17.94
Kegg	6243	13.43
Nr	22617	50.26
Swissprot	16772	37.23
All	22688	50.42
Total	44998
