# Supplementary material for: Development of the petaloid bracts of a paleoherb species, Saururus chinensis
Source: PLoS One. 2021 Sep 2;16(9):e0255679. doi: 10.1371/journal.pone.0255679 (PMC8412408; doi:10.1371/journal.pone.0255679)
Supplement: S3 Table — (XLS) [file pone.0255679.s003.xls]

## Sheet: Table S3
GeneID	Gene_length	2-Expression	3-Expression	2-RPKM	3-RPKM	log2 Ratio	Up-Down-Regulation
Unigene0005072	802	0	2561	0.001	149.693	17.1917	Up
Unigene0011300	787	0	529	0.001	31.51	14.9435	Up
Unigene0025844	203	0	71	0.001	16.3957	14.001	Up
Unigene0006960	751	0	198	0.001	12.3593	13.5933	Up
Unigene0006962	442	0	106	0.001	11.2422	13.4566	Up
Unigene0018398	649	0	151	0.001	10.9069	13.4129	Up
Unigene0043763	698	0	114	0.001	7.65626	12.9024	Up
Unigene0036578	239	0	39	0.001	7.64952	12.9012	Up
Unigene0041908	543	0	81	0.001	6.99282	12.7717	Up
Unigene0005097	206	0	30	0.001	6.82687	12.737	Up
Unigene0044309	254	0	34	0.001	6.27498	12.6154	Up
Unigene0021264	344	0	44	0.001	5.996	12.5498	Up
Unigene0009232	220	0	28	0.001	5.96627	12.5426	Up
Unigene0001195	453	0	55	0.001	5.69157	12.4746	Up
Unigene0033390	418	0	50	0.001	5.60739	12.4531	Up
Unigene0002331	701	0	79	0.001	5.28295	12.3671	Up
Unigene0002386	370	0	36	0.001	4.56108	12.1552	Up
Unigene0027290	612	0	56	0.001	4.28947	12.0666	Up
Unigene0027240	767	0	69	0.001	4.21717	12.0421	Up
Unigene0006624	201	0	17	0.001	3.96479	11.953	Up
Unigene0025312	309	0	26	0.001	3.94441	11.9456	Up
Unigene0037863	694	0	54	0.001	3.64755	11.8327	Up
Unigene0025910	275	0	17	0.001	2.8979	11.5008	Up
Unigene0044940	230	0	14	0.001	2.85343	11.4785	Up
Unigene0014091	313	0	19	0.001	2.84562	11.4745	Up
Unigene0033832	414	0	25	0.001	2.83079	11.467	Up
Unigene0037679	558	0	31	0.001	2.60432	11.3467	Up
Unigene0033735	342	0	19	0.001	2.60432	11.3467	Up
Unigene0000389	685	0	38	0.001	2.60052	11.3446	Up
Unigene0037421	347	0	19	0.001	2.5668	11.3258	Up
Unigene0016703	258	0	14	0.001	2.54376	11.3127	Up
Unigene0033159	424	0	23	0.001	2.5429	11.3123	Up
Unigene0036609	278	0	15	0.001	2.52938	11.3046	Up
Unigene0028086	281	0	15	0.001	2.50237	11.2891	Up
Unigene0019652	433	0	22	0.001	2.38178	11.2178	Up
Unigene0028203	276	0	14	0.001	2.37786	11.2154	Up
Unigene0004438	714	0	36	0.001	2.36359	11.2068	Up
Unigene0030104	300	0	15	0.001	2.34389	11.1947	Up
Unigene0033614	567	0	28	0.001	2.31495	11.1768	Up
Unigene0031639	329	0	16	0.001	2.27977	11.1547	Up
Unigene0044499	376	0	18	0.001	2.24415	11.132	Up
Unigene0027575	630	0	30	0.001	2.23228	11.1243	Up
Unigene0011621	299	0	14	0.001	2.19495	11.1	Up
Unigene0027007	300	0	14	0.001	2.18763	11.0952	Up
Unigene0040463	517	0	24	0.001	2.17615	11.0876	Up
Unigene0034146	453	0	21	0.001	2.17314	11.0856	Up
Unigene0031413	304	0	14	0.001	2.15885	11.076	Up
Unigene0040666	327	0	15	0.001	2.15036	11.0704	Up
Unigene0034292	328	0	15	0.001	2.1438	11.066	Up
Unigene0038884	353	0	16	0.001	2.12477	11.0531	Up
Unigene0030070	309	0	14	0.001	2.12391	11.0525	Up
Unigene0044396	447	0	20	0.001	2.09744	11.0344	Up
Unigene0040991	495	0	22	0.001	2.08346	11.0248	Up
Unigene0013061	721	0	32	0.001	2.08057	11.0228	Up
Unigene0043433	548	0	24	0.001	2.05304	11.0035	Up
Unigene0035378	368	0	16	0.001	2.03817	10.9931	Up
Unigene0017415	441	0	19	0.001	2.01968	10.9799	Up
Unigene0001554	330	0	14	0.001	1.98876	10.9577	Up
Unigene0030374	332	0	14	0.001	1.97677	10.9489	Up
Unigene0008462	336	0	14	0.001	1.95324	10.9317	Up
Unigene0001491	343	0	14	0.001	1.91338	10.9019	Up
Unigene0035858	356	0	14	0.001	1.84351	10.8482	Up
Unigene0001486	1095	0	43	0.001	1.84086	10.8462	Up
Unigene0015142	467	0	17	0.001	1.70647	10.7368	Up
Unigene0037805	390	0	14	0.001	1.68279	10.7166	Up
Unigene0040531	487	0	17	0.001	1.63639	10.6763	Up
Unigene0035569	489	0	17	0.001	1.6297	10.6704	Up
Unigene0038183	409	0	14	0.001	1.60462	10.648	Up
Unigene0031223	502	0	17	0.001	1.5875	10.6325	Up
Unigene0036810	636	0	21	0.001	1.54785	10.5961	Up
Unigene0043027	432	0	14	0.001	1.51919	10.5691	Up
Unigene0039048	544	0	17	0.001	1.46493	10.5166	Up
Unigene0002776	741	0	22	0.001	1.39178	10.4427	Up
Unigene0004263	1368	2	3140	0.0777346	107.6	10.4348	Up
Unigene0000383	588	0	17	0.001	1.35531	10.4044	Up
Unigene0030738	526	0	14	0.001	1.2477	10.2851	Up
Unigene0007085	669	0	15	0.001	1.05107	10.0376	Up
Unigene0007137	818	0	18	0.001	1.03154	10.0106	Up
Unigene0031634	826	0	16	0.001	0.908045	9.82662	Up
Unigene0033221	1071	0	17	0.001	0.744092	9.53934	Up
Unigene0011162	2124	0	19	0.001	0.41934	8.71198	Up
Unigene0003597	1168	2	746	0.0910453	29.9408	8.36131	Up
Unigene0002173	760	20	3679	1.39922	226.926	7.34145	Up
Unigene0008880	1140	4	361	0.186563	14.8446	6.31414	Up
Unigene0012076	1321	8	632	0.322001	22.4275	6.12206	Up
Unigene0013670	882	5	378	0.30142	20.0905	6.05859	Up
Unigene0015593	951	7	511	0.39137	25.1888	6.00811	Up
Unigene0000322	477	6	408	0.668811	40.0967	5.90574	Up
Unigene0023417	464	3	191	0.343774	19.2967	5.81075	Up
Unigene0013441	1398	139	8423	5.28662	282.44	5.73946	Up
Unigene0021435	1396	80	4526	3.04702	151.983	5.64037	Up
Unigene0017204	2421	22	1233	0.483168	23.8746	5.62681	Up
Unigene0005988	533	3	168	0.299271	14.7757	5.62564	Up
Unigene0017056	467	5	272	0.569277	27.3036	5.58382	Up
Unigene0040134	1061	4	208	0.200454	9.18999	5.51872	Up
Unigene0014132	1147	17	846	0.788054	34.576	5.45533	Up
Unigene0006625	670	2	97	0.158718	6.78679	5.41819	Up
Unigene0017647	1740	22	1017	0.67227	27.3993	5.34895	Up
Unigene0044902	1333	31	1387	1.23652	48.7768	5.30184	Up
Unigene0015172	1128	12	511	0.565643	21.2363	5.2305	Up
Unigene0024780	576	6	231	0.553859	18.8	5.08507	Up
Unigene0040273	965	4	153	0.220396	7.43244	5.07567	Up
Unigene0044946	486	2	75	0.218808	7.23423	5.0471	Up
Unigene0007050	1098	3	110	0.145274	4.69632	5.01468	Up
Unigene0016849	217	2	73	0.49005	15.77	5.00811	Up
Unigene0017365	653	10	364	0.814249	26.131	5.00415	Up
Unigene0044347	500	2	72	0.212682	6.7504	4.98821	Up
Unigene0033424	462	2	71	0.230175	7.20417	4.96803	Up
Unigene0006328	1920	19	674	0.526166	16.4561	4.96696	Up
Unigene0003633	610	17	593	1.4818	45.5714	4.94271	Up
Unigene0007644	1515	172	5915	6.03651	183.025	4.92218	Up
Unigene0027741	758	2	66	0.140291	4.08171	4.86267	Up
Unigene0011149	226	4	129	0.94107	26.7577	4.82951	Up
Unigene0033970	588	4	128	0.361704	10.2047	4.81828	Up
Unigene0026679	3389	96	3057	1.50616	42.2855	4.81122	Up
Unigene0024101	668	13	409	1.03475	28.7021	4.7938	Up
Unigene0003575	490	5	156	0.542556	14.9244	4.78175	Up
Unigene0025847	601	16	499	1.41552	38.9218	4.78118	Up
Unigene0016148	1544	25	770	0.86092	23.3782	4.76314	Up
Unigene0002546	1271	54	1597	2.25901	58.9015	4.70454	Up
Unigene0020783	969	21	585	1.1523	28.3008	4.61826	Up
Unigene0006818	1245	29	805	1.23851	30.3105	4.61314	Up
Unigene0005361	616	5	131	0.431578	9.96914	4.52978	Up
Unigene0016697	2375	144	3769	3.22381	74.3926	4.52832	Up
Unigene0013597	2136	60	1561	1.49355	34.2585	4.51964	Up
Unigene0025849	206	2	52	0.516218	11.8332	4.51872	Up
Unigene0003839	1387	26	666	0.996706	22.5095	4.49722	Up
Unigene0013423	1009	12	307	0.632354	14.2631	4.49541	Up
Unigene0013442	1411	102	2558	3.84365	84.9847	4.46666	Up
Unigene0021803	3304	448	11148	7.20955	158.17	4.45542	Up
Unigene0038096	937	12	294	0.680945	14.7087	4.43299	Up
Unigene0017019	1869	32	771	0.910355	19.338	4.40887	Up
Unigene0025340	1671	44	1045	1.40006	29.3162	4.38814	Up
Unigene0009816	1586	8	190	0.268199	5.61588	4.38814	Up
Unigene0020379	585	24	569	2.18135	45.5957	4.3856	Up
Unigene0043208	906	3	71	0.176061	3.67365	4.38307	Up
Unigene0002806	835	51	1199	3.24754	67.3132	4.37347	Up
Unigene0002267	600	2	47	0.177235	3.67209	4.37287	Up
Unigene0019554	1632	23	538	0.749338	15.4536	4.36618	Up
Unigene0022779	1317	8	187	0.322979	6.65615	4.36518	Up
Unigene0025325	907	143	3308	8.38299	170.972	4.35015	Up
Unigene0007282	798	3	69	0.199889	4.05334	4.34184	Up
Unigene0011029	830	39	891	2.49837	50.323	4.33216	Up
Unigene0041785	585	31	705	2.81758	56.4938	4.32556	Up
Unigene0000788	2084	18	406	0.459246	9.13262	4.31369	Up
Unigene0038000	506	2	45	0.21016	4.16897	4.31013	Up
Unigene0009483	1024	8	177	0.415394	8.1029	4.28589	Up
Unigene0015173	1024	127	2801	6.59438	128.227	4.28132	Up
Unigene0023902	1078	9	198	0.443909	8.61021	4.27771	Up
Unigene0017691	1608	45	974	1.48798	28.3949	4.25421	Up
Unigene0003576	285	8	173	1.4925	28.4557	4.25291	Up
Unigene0005024	986	18	386	0.970657	18.3518	4.24081	Up
Unigene0019404	1134	347	7413	16.27	306.442	4.23533	Up
Unigene0025324	1288	17	363	0.701784	13.2117	4.23464	Up
Unigene0024103	468	83	1762	9.4298	176.493	4.22624	Up
Unigene0001994	849	6	123	0.375763	6.79148	4.17583	Up
Unigene0005036	703	13	263	0.983237	17.5375	4.15676	Up
Unigene0014806	392	15	301	2.03458	35.9955	4.14501	Up
Unigene0017559	1759	132	2633	3.99005	70.1701	4.13638	Up
Unigene0029942	329	32	623	5.17159	88.7686	4.10137	Up
Unigene0030622	593	45	859	4.03486	67.9056	4.07294	Up
Unigene0018178	2115	339	6362	8.52235	141.01	4.0484	Up
Unigene0018859	539	25	469	2.46616	40.7898	4.04787	Up
Unigene0004507	1242	28	525	1.19869	19.8155	4.0471	Up
Unigene0037894	740	4	74	0.287408	4.68778	4.02773	Up
Unigene0015949	310	2	37	0.343035	5.59509	4.02773	Up
Unigene0043200	1471	5	92	0.180729	2.93185	4.01991	Up
Unigene0019168	1827	99	1807	2.88116	46.3646	4.0083	Up
Unigene0007421	1532	263	4753	9.12782	145.437	3.99398	Up
Unigene0016611	872	122	2204	7.43898	118.485	3.99345	Up
Unigene0028349	784	3	54	0.203458	3.22883	3.98821	Up
Unigene0038332	767	20	360	1.38645	22.0026	3.98821	Up
Unigene0017372	600	2	36	0.177235	2.81267	3.98821	Up
Unigene0035672	464	34	596	3.89611	60.2137	3.94999	Up
Unigene0042715	1520	295	5098	10.3193	157.226	3.92943	Up
Unigene0011516	2314	17	291	0.390621	5.89518	3.91569	Up
Unigene0011514	2129	95	1621	2.37257	35.6923	3.91109	Up
Unigene0039868	456	2	34	0.233204	3.49528	3.90574	Up
Unigene0016537	1929	179	3015	4.93391	73.2694	3.89241	Up
Unigene0025830	2008	612	10287	16.2053	240.155	3.88943	Up
Unigene0021129	210	4	67	1.01277	14.9563	3.88437	Up
Unigene0006690	607	8	134	0.700764	10.3486	3.88437	Up
Unigene0023463	350	16	267	2.43065	35.7611	3.87898	Up
Unigene0005723	589	12	198	1.08327	15.7586	3.86267	Up
Unigene0013099	466	10	165	1.141	16.5984	3.86267	Up
Unigene0016605	781	340	5600	23.1472	336.128	3.8601	Up
Unigene0017437	834	18	294	1.14756	16.5253	3.84803	Up
Unigene0001564	1566	20	326	0.679061	9.75873	3.84508	Up
Unigene0014629	502	27	436	2.85976	40.7146	3.83158	Up
Unigene0002315	1019	2	32	0.104358	1.47212	3.81828	Up
Unigene0019272	1660	391	6209	12.5239	175.34	3.8074	Up
Unigene0026038	422	3	47	0.377989	5.22099	3.78791	Up
Unigene0042888	1129	20	313	0.941903	12.9962	3.78637	Up
Unigene0007092	902	8	125	0.471578	6.49637	3.78406	Up
Unigene0012878	1804	98	1520	2.88842	39.4979	3.77343	Up
Unigene0007435	768	2	31	0.138465	1.8922	3.77248	Up
Unigene0041784	680	69	1061	5.39524	73.1432	3.76097	Up
Unigene0019405	563	3	46	0.283324	3.83016	3.75688	Up
Unigene0012973	992	21	321	1.12558	15.1691	3.75239	Up
Unigene0003347	651	4	61	0.3267	4.39254	3.74902	Up
Unigene0024102	274	10	152	1.94053	26.0052	3.74428	Up
Unigene0011678	598	5	76	0.444569	5.95771	3.74428	Up
Unigene0012906	1092	49	739	2.38585	31.7241	3.733	Up
Unigene0007926	844	71	1068	4.47287	59.3193	3.72923	Up
Unigene0001795	390	14	209	1.90868	25.1217	3.71828	Up
Unigene0027525	1038	8	119	0.409791	5.37424	3.7131	Up
Unigene0000292	1982	157	2320	4.21179	54.8721	3.70357	Up
Unigene0041494	441	112	1634	13.5036	173.692	3.68512	Up
Unigene0012165	2034	95	1379	2.48338	31.782	3.67783	Up
Unigene0007643	1519	1265	18348	44.2795	566.237	3.67669	Up
Unigene0020640	361	2	29	0.294573	3.76581	3.67626	Up
Unigene0041316	650	5	72	0.409003	5.19262	3.66628	Up
Unigene0026955	623	8	115	0.682767	8.65321	3.66377	Up
Unigene0014322	1381	41	589	1.57856	19.9935	3.66285	Up
Unigene0007130	725	134	1908	9.82736	123.369	3.65004	Up
Unigene0005467	650	6	85	0.490804	6.13017	3.64271	Up
Unigene0043074	887	238	3354	14.2667	177.258	3.63513	Up
Unigene0038068	542	49	689	4.80692	59.5919	3.63193	Up
Unigene0043865	1346	149	2090	5.88588	72.7895	3.6284	Up
Unigene0033490	1057	58	813	2.91758	36.0564	3.62741	Up
Unigene0031068	518	2	28	0.205291	2.53394	3.62564	Up
Unigene0020822	552	6	84	0.57794	7.13358	3.62564	Up
Unigene0043686	1707	2247	31218	69.9906	857.312	3.61459	Up
Unigene0014807	1468	47	646	1.70232	20.6288	3.59908	Up
Unigene0029294	460	3	41	0.346764	4.17824	3.59087	Up
Unigene0011763	1228	8	109	0.346387	4.16098	3.58646	Up
Unigene0042402	915	76	1029	4.41634	52.7183	3.57738	Up
Unigene0006686	1858	91	1231	2.60415	31.0584	3.5761	Up
Unigene0027468	535	2	27	0.198768	2.3658	3.57317	Up
Unigene0008534	628	2	27	0.169333	2.01545	3.57317	Up
Unigene0007420	500	213	2875	22.6506	269.547	3.57292	Up
Unigene0021662	2501	248	3342	5.2724	62.6412	3.57058	Up
Unigene0008626	1365	32	431	1.24649	14.8017	3.56982	Up
Unigene0028932	547	5	67	0.486019	5.74189	3.56244	Up
Unigene0004275	1641	27	358	0.874834	10.2268	3.54721	Up
Unigene0009136	2108	121	1597	3.052	35.5142	3.54057	Up
Unigene0015651	1890	362	4767	10.184	118.236	3.5373	Up
Unigene0018742	1120	151	1968	7.16852	82.371	3.52239	Up
Unigene0004302	3329	76	990	1.21386	13.9408	3.52164	Up
Unigene0042182	413	2	26	0.257484	2.95115	3.51872	Up
Unigene0001503	1088	15	195	0.733048	8.40181	3.51872	Up
Unigene0013779	1159	13	169	0.59639	6.8355	3.51872	Up
Unigene0001515	646	2	26	0.164614	1.88672	3.51872	Up
Unigene0008167	554	2	26	0.191951	2.20004	3.51872	Up
Unigene0018684	1277	51	660	2.12349	24.2282	3.51218	Up
Unigene0021128	1643	59	755	1.90935	21.5415	3.49597	Up
Unigene0004557	466	3	38	0.342299	3.82265	3.48125	Up
Unigene0002053	374	3	38	0.426501	4.76299	3.48125	Up
Unigene0033627	513	2	25	0.207292	2.28449	3.46214	Up
Unigene0029462	549	2	25	0.193699	2.13469	3.46214	Up
Unigene0043308	558	2	25	0.190575	2.10026	3.46214	Up
Unigene0011783	613	15	187	1.30107	14.3004	3.45828	Up
Unigene0009225	1623	97	1204	3.17778	34.7756	3.45199	Up
Unigene0004589	1361	10	124	0.390672	4.27101	3.45055	Up
Unigene0001440	1583	18	223	0.604591	6.60376	3.44926	Up
Unigene0026820	508	3	37	0.313999	3.41433	3.44277	Up
Unigene0000808	586	5	61	0.453673	4.87977	3.42709	Up
Unigene0017083	1292	75	914	3.08652	33.1628	3.42551	Up
Unigene0037824	1081	6	73	0.295118	3.16566	3.42314	Up
Unigene0043682	1110	289	3497	13.8435	147.686	3.41526	Up
Unigene0027776	670	4	48	0.317435	3.35841	3.40324	Up
Unigene0041189	329	2	24	0.323225	3.41966	3.40324	Up
Unigene0002910	331	2	24	0.321272	3.399	3.40324	Up
Unigene0043804	324	2	24	0.328213	3.47243	3.40324	Up
Unigene0007780	843	16	190	1.00917	10.5656	3.38814	Up
Unigene0003626	1254	156	1852	6.61451	69.2326	3.38775	Up
Unigene0004470	357	93	1090	13.8511	143.128	3.36923	Up
Unigene0016157	2482	193	2260	4.13453	42.6849	3.36793	Up
Unigene0007771	1012	3	35	0.15762	1.62127	3.3626	Up
Unigene0004827	378	3	35	0.421988	4.34054	3.3626	Up
Unigene0037258	857	11	128	0.682468	7.00159	3.35885	Up
Unigene0004869	1489	28	325	0.999847	10.2319	3.35522	Up
Unigene0014552	319	12	139	2.00014	20.4264	3.35226	Up
Unigene0009752	674	11	127	0.867767	8.83306	3.34753	Up
Unigene0032028	526	2	23	0.202169	2.04979	3.34184	Up
Unigene0002688	696	2	23	0.152789	1.54912	3.34184	Up
Unigene0027457	442	2	23	0.24059	2.43934	3.34184	Up
Unigene0043898	712	2	23	0.149355	1.51431	3.34184	Up
Unigene0036840	850	4	46	0.250214	2.53692	3.34184	Up
Unigene0033452	585	2	23	0.181779	1.84306	3.34184	Up
Unigene0033963	779	30	344	2.04764	20.7009	3.33765	Up
Unigene0020464	703	7	80	0.529435	5.3346	3.33285	Up
Unigene0039601	386	8	91	1.10198	11.0515	3.32608	Up
Unigene0026375	914	165	1846	9.5986	94.6788	3.30215	Up
Unigene0008775	1768	53	590	1.59391	15.6436	3.29493	Up
Unigene0026378	287	6	66	1.11158	10.7803	3.27771	Up
Unigene0032982	392	2	22	0.271278	2.6309	3.27771	Up
Unigene0034419	461	2	22	0.230674	2.23712	3.27771	Up
Unigene0001751	355	3	33	0.449328	4.35766	3.27771	Up
Unigene0015967	2209	2	22	0.0481398	0.466868	3.27771	Up
Unigene0015855	1416	49	534	1.83994	17.6785	3.26427	Up
Unigene0044053	856	170	1849	10.5596	101.258	3.26142	Up
Unigene0015250	994	23	250	1.2303	11.7902	3.2605	Up
Unigene0012823	1321	237	2573	9.53928	91.307	3.25877	Up
Unigene0005921	506	36	390	3.78288	36.1311	3.25569	Up
Unigene0041518	897	136	1469	8.06152	76.7709	3.25144	Up
Unigene0039496	444	5	54	0.598766	5.70135	3.25124	Up
Unigene0007373	1687	104	1120	3.27785	31.1222	3.24712	Up
Unigene0016088	596	3	32	0.267636	2.51693	3.23332	Up
Unigene0012684	1313	148	1574	5.99332	56.1962	3.22905	Up
Unigene0034077	682	244	2593	19.0229	178.232	3.22795	Up
Unigene0014626	287	29	306	5.37262	49.9812	3.21769	Up
Unigene0002548	801	135	1421	8.96131	83.1628	3.21416	Up
Unigene0033217	525	2	21	0.202554	1.87511	3.2106	Up
Unigene0040901	930	4	42	0.22869	2.11706	3.2106	Up
Unigene0017836	1709	185	1937	5.75572	53.1318	3.20651	Up
Unigene0044054	1560	548	5719	18.6778	171.855	3.2018	Up
Unigene0000199	462	47	489	5.40911	49.6174	3.19738	Up
Unigene0003544	318	5	52	0.836013	7.66555	3.19679	Up
Unigene0013114	879	5	52	0.302448	2.7732	3.19679	Up
Unigene0008921	1196	101	1047	4.49015	41.0377	3.19211	Up
Unigene0006749	214	9	93	2.23614	20.3721	3.18751	Up
Unigene0023044	1223	39	402	1.69554	15.4087	3.18393	Up
Unigene0016213	1559	87	891	2.96718	26.7916	3.17462	Up
Unigene0020002	2932	273	2789	4.95073	44.5915	3.17106	Up
Unigene0004915	621	19	194	1.62679	14.6446	3.17027	Up
Unigene0021945	3711	157	1603	2.24946	20.2493	3.17022	Up
Unigene0017148	1178	80	810	3.6109	32.2335	3.15813	Up
Unigene0002808	876	8	81	0.485575	4.33459	3.15813	Up
Unigene0012701	1536	580	5813	20.0774	177.409	3.14344	Up
Unigene0026036	1050	58	581	2.93703	25.9391	3.14269	Up
Unigene0026956	402	3	30	0.396794	3.49834	3.14021	Up
Unigene0023263	1638	98	980	3.18114	28.0466	3.14021	Up
Unigene0002255	813	6	60	0.392402	3.45962	3.14021	Up
Unigene0040005	538	3	30	0.296489	2.614	3.14021	Up
Unigene0006515	595	114	1126	10.1873	88.7133	3.12238	Up
Unigene0010591	797	35	344	2.33496	20.2333	3.11526	Up
Unigene0009318	1199	16	157	0.709531	6.13829	3.1129	Up
Unigene0001108	1510	118	1154	4.15504	35.8258	3.10807	Up
Unigene0011005	1959	35	342	0.949957	8.18387	3.10685	Up
Unigene0002052	495	13	127	1.3964	12.0272	3.10653	Up
Unigene0012725	1128	59	576	2.78108	23.9376	3.10556	Up
Unigene0000749	450	4	39	0.472626	4.06274	3.10368	Up
Unigene0024395	384	4	39	0.553859	4.76103	3.10368	Up
Unigene0018177	1537	657	6380	22.728	194.587	3.09787	Up
Unigene0021804	277	6	58	1.15171	9.81557	3.0913	Up
Unigene0012442	1297	131	1259	5.37034	45.5044	3.08292	Up
Unigene0013069	1684	482	4629	15.2186	128.858	3.08188	Up
Unigene0015359	844	110	1056	6.9298	58.6528	3.08131	Up
Unigene0024930	1639	2272	21809	73.7055	623.769	3.08117	Up
Unigene0024149	1438	818	7801	30.2458	254.307	3.07177	Up
Unigene0010722	1490	266	2532	9.49217	79.6608	3.06906	Up
Unigene0014716	1043	60	571	3.0587	25.6637	3.06874	Up
Unigene0026951	279	4	38	0.7623	6.38479	3.06621	Up
Unigene0044658	532	8	76	0.799556	6.69683	3.06621	Up
Unigene0000498	659	4	38	0.322734	2.70312	3.06621	Up
Unigene0001599	1121	151	1428	7.16212	59.7159	3.05966	Up
Unigene0015692	1963	77	721	2.08565	17.218	3.04535	Up
Unigene0024399	4632	68	636	0.780568	6.43659	3.0437	Up
Unigene0020939	1622	26	243	0.852301	7.023	3.04265	Up
Unigene0014065	5749	1723	16103	15.9354	131.305	3.04262	Up
Unigene0003027	515	3	28	0.309731	2.5487	3.04067	Up
Unigene0005210	1081	20	186	0.983727	8.06593	3.03551	Up
Unigene0043707	682	45	418	3.50831	28.7316	3.03379	Up
Unigene0009874	1427	14	130	0.521644	4.27058	3.03329	Up
Unigene0037291	802	7	65	0.464081	3.79932	3.03329	Up
Unigene0002783	2517	1194	11026	25.2227	205.353	3.02532	Up
Unigene0007158	460	9	83	1.04029	8.45839	3.02339	Up
Unigene0024549	306	78	713	13.5533	109.228	3.01064	Up
Unigene0023088	1853	78	712	2.23815	18.0124	3.00861	Up
Unigene0020860	783	7	63	0.475342	3.77178	2.98821	Up
Unigene0027201	464	3	27	0.343774	2.7278	2.98821	Up
Unigene0044198	583	3	27	0.273604	2.17101	2.98821	Up
Unigene0001654	884	15	134	0.902213	7.10591	2.97748	Up
Unigene0009596	1104	22	196	1.05956	8.32251	2.97356	Up
Unigene0007367	932	44	391	2.51019	19.6665	2.96987	Up
Unigene0010385	529	7	62	0.703579	5.49419	2.96512	Up
Unigene0016014	874	204	1804	12.4105	96.7592	2.96284	Up
Unigene0006468	2343	301	2654	6.83069	53.1002	2.95861	Up
Unigene0032089	448	25	220	2.9671	23.0204	2.95578	Up
Unigene0001070	511	4	35	0.416207	3.21081	2.94756	Up
Unigene0014551	563	21	183	1.98327	15.2374	2.94166	Up
Unigene0000475	752	10	87	0.707054	5.42336	2.9393	Up
Unigene0033218	455	3	26	0.350574	2.67873	2.93376	Up
Unigene0001557	1932	23	198	0.632981	4.80425	2.92408	Up
Unigene0010274	1834	211	1815	6.11721	46.3922	2.92294	Up
Unigene0025732	232	5	43	1.14591	8.68856	2.92262	Up
Unigene0007914	1552	7	60	0.239815	1.81229	2.91782	Up
Unigene0005631	792	7	60	0.469941	3.55135	2.91782	Up
Unigene0035125	974	7	60	0.382128	2.88775	2.91782	Up
Unigene0023093	1752	672	5745	20.3941	153.717	2.91405	Up
Unigene0002023	834	11	94	0.701289	5.28359	2.91344	Up
Unigene0008975	871	164	1396	10.0114	75.1337	2.90781	Up
Unigene0007325	1307	179	1521	7.28195	54.5533	2.90527	Up
Unigene0011513	618	26	220	2.23694	16.6879	2.8992	Up
Unigene0017084	445	32	270	3.82349	28.4427	2.8951	Up
Unigene0001132	346	3	25	0.461015	3.38712	2.87717	Up
Unigene0039872	340	3	25	0.469151	3.4469	2.87717	Up
Unigene0023797	399	3	25	0.399778	2.93721	2.87717	Up
Unigene0030811	395	3	25	0.403826	2.96695	2.87717	Up
Unigene0022702	1275	9	75	0.375321	2.75752	2.87717	Up
Unigene0012614	1425	175	1455	6.5297	47.8647	2.87387	Up
Unigene0010465	1583	660	5479	22.1683	162.251	2.87166	Up
Unigene0024547	767	25	207	1.73307	12.6515	2.86791	Up
Unigene0024200	358	11	91	1.63373	11.9159	2.86664	Up
Unigene0018409	2166	397	3283	9.74546	71.0526	2.86608	Up
Unigene0017789	1315	71	587	2.8708	20.9257	2.86575	Up
Unigene0011573	1054	15	124	0.756695	5.51504	2.86559	Up
Unigene0042510	431	4	33	0.493461	3.58925	2.86267	Up
Unigene0023046	428	14	115	1.73922	12.5957	2.85642	Up
Unigene0024979	1346	76	622	3.00219	21.6627	2.85112	Up
Unigene0035360	968	13	106	0.714066	5.13331	2.84576	Up
Unigene0018685	1091	36	293	1.75448	12.5895	2.84311	Up
Unigene0015882	1228	126	1022	5.4556	39.0139	2.83818	Up
Unigene0041471	683	10	81	0.778484	5.55945	2.8362	Up
Unigene0026551	219	99	800	24.036	171.243	2.83278	Up
Unigene0021237	1637	329	2650	10.6861	75.8865	2.82811	Up
Unigene0019541	1293	159	1276	6.53836	46.2615	2.82281	Up
Unigene0004441	884	85	682	5.11254	36.1659	2.82252	Up
Unigene0005583	1074	1175	9419	58.1706	411.119	2.82119	Up
Unigene0006144	991	38	304	2.03883	14.3803	2.81828	Up
Unigene0041402	720	4	32	0.295391	2.08346	2.81828	Up
Unigene0037333	515	4	32	0.412974	2.9128	2.81828	Up
Unigene0030899	692	4	32	0.307344	2.16776	2.81828	Up
Unigene0029429	323	10	79	1.64614	11.4655	2.80013	Up
Unigene0015232	1973	1049	8255	28.2695	196.136	2.79453	Up
Unigene0012365	1299	101	794	4.13411	28.6536	2.79306	Up
Unigene0014221	620	25	196	2.14397	14.8194	2.78913	Up
Unigene0026236	3774	1150	8992	16.2019	111.692	2.78529	Up
Unigene0009614	1091	16	125	0.779768	5.37097	2.78406	Up
Unigene0005495	373	5	39	0.712741	4.90143	2.78175	Up
Unigene0041614	400	5	39	0.664631	4.57059	2.78175	Up
Unigene0019537	840	93	724	5.88673	40.4042	2.77897	Up
Unigene0004649	880	16	124	0.966735	6.60551	2.77248	Up
Unigene0008071	320	4	31	0.664631	4.54129	2.77248	Up
Unigene0009503	401	74	573	9.812	66.985	2.77122	Up
Unigene0001237	1501	257	1985	9.1038	61.9936	2.76758	Up
Unigene0022526	1779	659	5084	19.6961	133.967	2.76589	Up
Unigene0014409	468	7	54	0.795284	5.40898	2.76581	Up
Unigene0043961	1454	241	1859	8.81298	59.9352	2.7657	Up
Unigene0021946	1479	228	1755	8.19666	55.6258	2.76265	Up
Unigene0002802	620	3	23	0.257276	1.73902	2.75688	Up
Unigene0002926	577	3	23	0.276449	1.86861	2.75688	Up
Unigene0026678	595	3	23	0.268086	1.81208	2.75688	Up
Unigene0023607	209	6	46	1.52642	10.3176	2.75688	Up
Unigene0011082	1508	554	4242	19.5334	131.867	2.75507	Up
Unigene0010568	1308	301	2299	12.2357	82.3946	2.75145	Up
Unigene0012726	265	92	702	18.4592	124.182	2.75005	Up
Unigene0021680	1433	34	259	1.26155	8.47268	2.74763	Up
Unigene0015360	2048	302	2299	7.84056	52.6231	2.74667	Up
Unigene0003420	522	5	38	0.509295	3.41256	2.74428	Up
Unigene0014849	1653	78	586	2.50895	16.6185	2.72764	Up
Unigene0029167	525	4	30	0.405108	2.67873	2.72517	Up
Unigene0043614	1018	136	1017	7.10332	46.8318	2.72092	Up
Unigene0012167	1855	272	2033	7.79642	51.3761	2.72021	Up
Unigene0002807	1189	17	127	0.760217	5.00713	2.7195	Up
Unigene0018981	2597	464	3456	9.49984	62.3834	2.71519	Up
Unigene0026288	1096	9	67	0.436619	2.86571	2.71444	Up
Unigene0043540	315	5	37	0.843975	5.50628	2.70581	Up
Unigene0013652	744	5	37	0.357328	2.33129	2.70581	Up
Unigene0001485	2204	946	6994	22.8218	148.758	2.70449	Up
Unigene0014715	1123	77	564	3.6457	23.5433	2.69105	Up
Unigene0043960	257	56	410	11.5858	74.7856	2.69041	Up
Unigene0020859	555	31	226	2.96988	19.089	2.68426	Up
Unigene0006747	542	49	357	4.80692	30.8771	2.68335	Up
Unigene0031495	649	7	51	0.573487	3.68377	2.68335	Up
Unigene0011788	939	23	167	1.30236	8.33716	2.67842	Up
Unigene0003141	621	8	58	0.684965	4.37828	2.67626	Up
Unigene0024100	1101	31	224	1.49708	9.53736	2.67144	Up
Unigene0003152	2757	378	2728	7.28996	46.3847	2.66967	Up
Unigene0008964	799	5	36	0.332731	2.11214	2.66628	Up
Unigene0019713	1538	37	266	1.27913	8.10761	2.66411	Up
Unigene0043528	785	99	710	6.70557	42.399	2.6606	Up
Unigene0044837	1978	1328	9499	35.6979	225.122	2.6568	Up
Unigene0000991	1010	14	100	0.737016	4.64137	2.65478	Up
Unigene0008832	1748	38	271	1.15588	7.26767	2.6525	Up
Unigene0031527	826	9	64	0.579339	3.63218	2.64836	Up
Unigene0012529	937	10	71	0.567454	3.55211	2.6461	Up
Unigene0004220	1298	231	1640	9.46254	59.2293	2.64601	Up
Unigene0004382	703	11	78	0.83197	5.20124	2.64425	Up
Unigene0017738	1264	66	467	2.7763	17.3196	2.64117	Up
Unigene0011715	1978	56	394	1.50533	9.33764	2.63298	Up
Unigene0035691	470	176	1237	19.9106	123.378	2.63148	Up
Unigene0036179	265	4	28	0.802573	4.95313	2.62564	Up
Unigene0028437	742	4	28	0.286633	1.76897	2.62564	Up
Unigene0002441	986	19	133	1.02458	6.32327	2.62564	Up
Unigene0020378	816	49	342	3.19283	19.6473	2.62142	Up
Unigene0042478	1074	363	2527	17.971	110.298	2.61766	Up
Unigene0033498	1550	13	90	0.445946	2.72194	2.60969	Up
Unigene0016243	2268	561	3880	13.1519	80.1966	2.60826	Up
Unigene0007582	855	10	69	0.621877	3.78312	2.60488	Up
Unigene0014291	1370	146	1003	5.66634	34.32	2.59856	Up
Unigene0002224	491	5	34	0.541451	3.24612	2.58382	Up
Unigene0021675	1192	23	156	1.02594	6.13501	2.58012	Up
Unigene0009173	658	27	183	2.18177	13.0374	2.57909	Up
Unigene0009542	1718	30	203	0.928471	5.53911	2.57673	Up
Unigene0042793	630	4	27	0.33759	2.00905	2.57317	Up
Unigene0044972	450	4	27	0.472626	2.81267	2.57317	Up
Unigene0014323	1145	35	235	1.6253	9.62121	2.56551	Up
Unigene0007694	435	110	738	13.4454	79.5306	2.5644	Up
Unigene0013211	824	6	40	0.387163	2.27562	2.55525	Up
Unigene0024610	652	18	120	1.4679	8.62782	2.55525	Up
Unigene0005506	1031	6	40	0.30943	1.81873	2.55525	Up
Unigene0026950	623	575	3819	49.0738	287.362	2.54984	Up
Unigene0025326	3617	149	987	2.19032	12.7919	2.54602	Up
Unigene0017469	1278	1353	8956	56.2908	328.511	2.54497	Up
Unigene0001752	582	26	172	2.37531	13.8539	2.54411	Up
Unigene0001200	718	5	33	0.370268	2.15455	2.54075	Up
Unigene0031127	573	7	46	0.649552	3.76331	2.53449	Up
Unigene0021670	1999	1656	10812	44.0472	253.548	2.52514	Up
Unigene0003560	1030	1188	7749	61.3267	352.676	2.52376	Up
Unigene0038019	417	4	26	0.510028	2.92284	2.51872	Up
Unigene0001247	491	4	26	0.43316	2.48233	2.51872	Up
Unigene0023799	646	4	26	0.329229	1.88672	2.51872	Up
Unigene0013125	602	4277	27698	377.757	2156.85	2.51339	Up
Unigene0001470	1207	53	343	2.33474	13.3215	2.51242	Up
Unigene0019289	659	15	97	1.21025	6.90007	2.5113	Up
Unigene0006882	749	130	835	9.22852	52.2603	2.50155	Up
Unigene0040497	705	5	32	0.377095	2.12779	2.49635	Up
Unigene0034086	374	5	32	0.710835	4.01094	2.49635	Up
Unigene0012815	1363	195	1244	7.60692	42.785	2.49172	Up
Unigene0000235	2037	118	752	3.08007	17.3059	2.49023	Up
Unigene0003399	837	421	2679	26.744	150.043	2.48808	Up
Unigene0023367	1130	239	1520	11.2458	63.0569	2.48727	Up
Unigene0001015	654	14	89	1.13821	6.3794	2.48666	Up
Unigene0016262	3831	184	1169	2.55374	14.3044	2.48578	Up
Unigene0011616	1675	238	1512	7.55496	42.316	2.48571	Up
Unigene0044922	366	9	57	1.30747	7.30064	2.48125	Up
Unigene0040002	756	6	38	0.421988	2.35629	2.48125	Up
Unigene0001518	1750	869	5501	26.4029	147.357	2.48055	Up
Unigene0019351	4863	10	63	0.109337	0.6073	2.47363	Up
Unigene0003594	1309	317	1989	12.8763	71.2299	2.46777	Up
Unigene0035239	742	23	144	1.64814	9.09758	2.46464	Up
Unigene0043201	560	4	25	0.379789	2.09276	2.46214	Up
Unigene0043514	354	4	25	0.600796	3.31058	2.46214	Up
Unigene0000680	535	4	25	0.397536	2.19055	2.46214	Up
Unigene0037046	231	4	25	0.9207	5.07336	2.46214	Up
Unigene0029697	469	8	50	0.906959	4.99763	2.46214	Up
Unigene0024478	409	8	50	1.04001	5.73078	2.46214	Up
Unigene0030058	502	9	56	0.953255	5.2294	2.45571	Up
Unigene0003783	442	14	87	1.68413	9.22708	2.45387	Up
Unigene0002013	796	5	31	0.333985	1.82564	2.45055	Up
Unigene0044257	400	5	31	0.664631	3.63303	2.45055	Up
Unigene0006813	1083	15	93	0.736433	4.02552	2.45055	Up
Unigene0002359	3183	839	5201	14.0151	76.598	2.45033	Up
Unigene0043724	1658	157	971	5.03484	27.4538	2.44699	Up
Unigene0015195	787	11	68	0.74317	4.05043	2.44631	Up
Unigene0028761	1013	11	68	0.577369	3.14678	2.44631	Up
Unigene0009956	743	56	345	4.00746	21.7669	2.44138	Up
Unigene0002410	1015	62	381	3.24785	17.5965	2.43773	Up
Unigene0013606	1731	365	2229	11.2116	60.3643	2.42871	Up
Unigene0012451	912	10	61	0.583009	3.13547	2.42709	Up
Unigene0011832	423	12	73	1.50838	8.09002	2.42314	Up
Unigene0012282	1980	49	298	1.31583	7.05535	2.42274	Up
Unigene0032942	1323	88	533	3.53666	18.8858	2.41684	Up
Unigene0019793	981	18	109	0.975604	5.20865	2.41654	Up
Unigene0009834	1539	167	1011	5.76963	30.795	2.41614	Up
Unigene0026952	594	57	345	5.10221	27.227	2.41584	Up
Unigene0022046	3049	88	531	1.5346	8.16403	2.41142	Up
Unigene0040108	632	210	1267	17.6674	93.9781	2.41124	Up
Unigene0015714	863	1154	6944	71.0993	377.195	2.4074	Up
Unigene0021048	1129	66	397	3.10828	16.484	2.40688	Up
Unigene0020858	834	253	1519	16.1296	85.3806	2.40419	Up
Unigene0034268	367	6	36	0.869272	4.59837	2.40324	Up
Unigene0019200	559	5	30	0.475585	2.5158	2.40324	Up
Unigene0004615	840	10	60	0.632981	3.34841	2.40324	Up
Unigene0016800	933	102	611	5.81285	30.6992	2.40088	Up
Unigene0011944	2125	260	1554	6.50556	34.2815	2.39768	Up
Unigene0021166	700	332	1984	25.218	132.865	2.39744	Up
Unigene0023094	1058	1951	11646	98.0487	516.01	2.39583	Up
Unigene0026549	489	21	125	2.28339	11.9831	2.39175	Up
Unigene0011564	1429	55	327	2.04645	10.7271	2.39007	Up
Unigene0001581	1140	276	1632	12.8728	67.1093	2.38218	Up
Unigene0003644	206	146	858	37.6839	195.248	2.37329	Up
Unigene0005180	1279	362	2121	15.049	77.7387	2.36896	Up
Unigene0024449	1484	296	1734	10.6054	54.775	2.36872	Up
Unigene0017585	1959	1160	6789	31.4843	162.457	2.36735	Up
Unigene0025828	1325	26	152	1.04334	5.37768	2.36577	Up
Unigene0012543	1517	105	613	3.68022	18.9427	2.36378	Up
Unigene0018623	2758	179	1044	3.45087	17.7449	2.36237	Up
Unigene0003593	782	247	1439	16.7942	86.2624	2.36076	Up
Unigene0004397	581	5	29	0.457577	2.33986	2.35433	Up
Unigene0013278	558	49	284	4.66909	23.859	2.35332	Up
Unigene0006366	792	19	110	1.27555	6.51081	2.35171	Up
Unigene0001044	933	17	98	0.968808	4.92393	2.34553	Up
Unigene0008170	1130	364	2097	17.1275	86.9936	2.3446	Up
Unigene0026528	330	8	46	1.28898	6.53448	2.34184	Up
Unigene0015087	725	8	46	0.586708	2.97432	2.34184	Up
Unigene0003849	696	8	46	0.611155	3.09825	2.34184	Up
Unigene0044683	470	19	109	2.14944	10.8717	2.33854	Up
Unigene0009446	1678	1516	8677	48.0372	242.407	2.33521	Up
Unigene0034953	1001	7	40	0.371821	1.87324	2.33285	Up
Unigene0003151	702	66	377	4.99893	25.1751	2.33231	Up
Unigene0022851	2764	649	3704	12.4847	62.8203	2.33107	Up
Unigene0013037	288	20	114	3.69239	18.5558	2.32924	Up
Unigene0035690	492	245	1390	26.4772	132.439	2.32251	Up
Unigene0026822	494	6	34	0.645795	3.22641	2.32078	Up
Unigene0021281	1577	46	260	1.55095	7.72874	2.31709	Up
Unigene0025197	2561	202	1139	4.19384	20.8488	2.31362	Up
Unigene0044409	699	11	62	0.836731	4.15797	2.31305	Up
Unigene0009385	1844	19	107	0.547852	2.72013	2.31182	Up
Unigene0019510	1582	181	1015	6.08334	30.0765	2.3057	Up
Unigene0005418	680	5	28	0.390959	1.93026	2.30371	Up
Unigene0015863	427	5	28	0.622605	3.07395	2.30371	Up
Unigene0003957	352	80	448	12.0842	59.6627	2.30371	Up
Unigene0015419	1173	39	218	1.76782	8.71216	2.30106	Up
Unigene0018069	630	104	580	8.77734	43.1573	2.29775	Up
Unigene0000851	759	9	50	0.63048	3.08813	2.29221	Up
Unigene0000711	567	24	133	2.2506	10.996	2.2886	Up
Unigene0003854	1726	198	1094	6.09951	29.7128	2.28432	Up
Unigene0043251	674	6	33	0.473327	2.2952	2.27771	Up
Unigene0010278	677	10	55	0.785383	3.80839	2.27771	Up
Unigene0041195	763	285	1565	19.8605	96.1517	2.27541	Up
Unigene0001238	2401	166	907	3.67609	17.7085	2.2682	Up
Unigene0044043	1132	13	71	0.610615	2.94022	2.26759	Up
Unigene0013470	2380	353	1917	7.8862	37.7583	2.25939	Up
Unigene0009447	716	14	76	1.03965	4.97586	2.25885	Up
Unigene0024507	661	7	38	0.563076	2.69494	2.25885	Up
Unigene0021961	3476	338	1832	5.1702	24.7066	2.2566	Up
Unigene0028304	644	51	276	4.2107	20.0905	2.25438	Up
Unigene0006535	2398	275	1488	6.09753	29.0885	2.25415	Up
Unigene0038333	660	10	54	0.805613	3.83546	2.25124	Up
Unigene0021508	1084	46	248	2.25631	10.7248	2.24891	Up
Unigene0005193	1734	18	97	0.551942	2.62235	2.24827	Up
Unigene0024546	380	36	194	5.0372	23.9324	2.24827	Up
Unigene0014011	227	54	290	12.6485	59.8879	2.2433	Up
Unigene0042416	2111	2113	11331	53.2208	251.621	2.24119	Up
Unigene0006721	516	338	1811	34.8287	164.527	2.23997	Up
Unigene0016932	1606	135	721	4.4695	21.0454	2.23532	Up
Unigene0041039	529	6	32	0.603067	2.83571	2.23332	Up
Unigene0025804	586	6	32	0.544407	2.55988	2.23332	Up
Unigene0027989	412	6	32	0.774327	3.64099	2.23332	Up
Unigene0044219	1029	18	96	0.930095	4.37344	2.23332	Up
Unigene0023657	716	16	85	1.18817	5.5651	2.22767	Up
Unigene0008240	600	13	69	1.15203	5.39095	2.22637	Up
Unigene0005620	1251	725	3829	30.8142	143.481	2.2192	Up
Unigene0000992	957	18	95	1.00007	4.65349	2.21821	Up
Unigene0018722	687	19	100	1.47051	6.82355	2.21421	Up
Unigene0041126	649	20	105	1.63853	7.58424	2.2106	Up
Unigene0019287	334	8	42	1.27354	5.89481	2.2106	Up
Unigene0023608	473	61	320	6.85708	31.7144	2.20947	Up
Unigene0013992	1149	251	1312	11.6151	53.528	2.20429	Up
Unigene0011643	1300	1302	6796	53.2522	245.063	2.20224	Up
Unigene0012414	525	37	193	3.74725	17.2332	2.20128	Up
Unigene0037825	852	10	52	0.624066	2.86109	2.19679	Up
Unigene0040450	1203	2196	11410	97.0593	444.618	2.19563	Up
Unigene0013124	710	26759	138792	2003.93	9163.75	2.19311	Up
Unigene0013070	1574	22	114	0.74317	3.39522	2.19174	Up
Unigene0014271	2309	3641	18849	83.843	382.676	2.19036	Up
Unigene0007647	765	35	181	2.43263	11.0914	2.18884	Up
Unigene0019653	2384	211	1091	4.70594	21.4529	2.18862	Up
Unigene0044437	204	6	31	1.56384	7.12359	2.18751	Up
Unigene0025802	496	6	31	0.643191	2.92986	2.18751	Up
Unigene0022655	724	6	31	0.440639	2.0072	2.18751	Up
Unigene0001352	698	6	31	0.457053	2.08197	2.18751	Up
Unigene0019583	2859	84	434	1.5622	7.11611	2.18751	Up
Unigene0009970	1673	158	816	5.02148	22.8645	2.18693	Up
Unigene0001346	1284	262	1353	10.8494	49.3969	2.1868	Up
Unigene0009500	4574	300	1549	3.48735	15.8753	2.18658	Up
Unigene0019332	834	108	556	6.88538	31.2519	2.18233	Up
Unigene0004532	531	21	108	2.10279	9.53447	2.18085	Up
Unigene0027484	2274	157	804	3.67096	16.5742	2.17471	Up
Unigene0008631	1971	670	3429	18.0742	81.5545	2.17384	Up
Unigene0001753	218	10	51	2.43901	10.9668	2.16878	Up
Unigene0022780	618	10	51	0.860363	3.86856	2.16878	Up
Unigene0014660	1304	532	2707	21.6922	97.3146	2.16548	Up
Unigene0007065	1429	46	234	1.71157	7.67628	2.16508	Up
Unigene0007738	1229	478	2426	20.6798	92.535	2.16178	Up
Unigene0012228	1912	1586	8027	44.1048	196.803	2.15775	Up
Unigene0030909	2458	52	263	1.12484	5.01581	2.15676	Up
Unigene0005885	692	33	166	2.53558	11.2453	2.14893	Up
Unigene0007754	726	237	1191	17.3573	76.9028	2.14749	Up
Unigene0026730	3045	221	1110	3.859	17.0885	2.14672	Up
Unigene0005657	707	1643	8247	123.563	546.819	2.14582	Up
Unigene0040449	858	1895	9505	117.434	519.316	2.14477	Up
Unigene0007693	1686	376	1884	11.8577	52.383	2.14327	Up
Unigene0043943	507	23	115	2.41207	10.633	2.14021	Up
Unigene0004236	365	8	40	1.16538	5.13729	2.14021	Up
Unigene0038444	450	16	80	1.8905	8.33383	2.14021	Up
Unigene0006865	300	6	30	1.06341	4.68778	2.14021	Up
Unigene0022327	2537	139	695	2.91316	12.842	2.14021	Up
Unigene0002030	596	6	30	0.535273	2.35962	2.14021	Up
Unigene0005837	583	7	35	0.63841	2.81428	2.14021	Up
Unigene0030966	523	6	30	0.609986	2.68898	2.14021	Up
Unigene0013897	1672	115	574	3.65706	16.0932	2.1377	Up
Unigene0008229	2285	908	4523	21.1286	92.7914	2.1348	Up
Unigene0011685	635	131	652	10.969	48.1328	2.13359	Up
Unigene0011145	1117	294	1457	13.9947	61.1468	2.12739	Up
Unigene0021823	2682	996	4926	19.7456	86.1	2.12448	Up
Unigene0006096	914	17	84	0.988947	4.30824	2.12314	Up
Unigene0004862	990	52	256	2.79279	12.1219	2.11784	Up
Unigene0026632	1079	43	211	2.11893	9.16702	2.11311	Up
Unigene0009765	1377	20	98	0.772265	3.33626	2.11106	Up
Unigene0017471	1724	168	823	5.18134	22.3784	2.11071	Up
Unigene0013062	1855	301	1473	8.62766	37.2243	2.1092	Up
Unigene0021834	1493	94	459	3.34764	14.4119	2.10604	Up
Unigene0001967	1339	462	2255	18.3456	78.9466	2.10544	Up
Unigene0019355	693	8	39	0.6138	2.63814	2.10368	Up
Unigene0004293	445	8	39	0.955873	4.10839	2.10368	Up
Unigene0024509	1793	32	156	0.948943	4.0786	2.10368	Up
Unigene0009387	607	245	1194	21.4609	92.211	2.10323	Up
Unigene0012413	3029	46	224	0.807475	3.4667	2.10207	Up
Unigene0010642	553	7	34	0.673044	2.88218	2.09839	Up
Unigene0036938	665	7	34	0.559689	2.39676	2.09839	Up
Unigene0006341	808	7	34	0.460635	1.97258	2.09839	Up
Unigene0043816	648	14	68	1.14874	4.91928	2.09839	Up
Unigene0006539	836	7	34	0.445207	1.90651	2.09839	Up
Unigene0023041	2207	401	1938	9.66078	41.1641	2.09117	Up
Unigene0025103	2793	175	844	3.33148	14.1657	2.08817	Up
Unigene0021312	827	2181	10466	140.223	593.257	2.08093	Up
Unigene0043733	522	47	225	4.78738	20.206	2.07747	Up
Unigene0025829	3117	404	1934	6.89152	29.0862	2.07744	Up
Unigene0009388	212	83	397	20.8167	87.7853	2.07624	Up
Unigene0002231	1995	192	918	5.11716	21.5708	2.07567	Up
Unigene0001743	787	9	43	0.608048	2.5613	2.07462	Up
Unigene0019798	479	9	43	0.999027	4.20824	2.07462	Up
Unigene0008033	3543	109	520	1.63578	6.88017	2.07246	Up
Unigene0042200	795	82	391	5.48425	23.0556	2.07175	Up
Unigene0025594	1674	106	505	3.36683	14.1418	2.0705	Up
Unigene0012626	1197	4840	23015	214.992	901.331	2.06778	Up
Unigene0033548	510	8	38	0.834046	3.49286	2.06621	Up
Unigene0000684	754	8	38	0.564143	2.36254	2.06621	Up
Unigene0040602	534	950	4508	94.5916	395.74	2.06477	Up
Unigene0005733	4153	282	1335	3.61042	15.0691	2.06135	Up
Unigene0007583	593	15	71	1.34495	5.61269	2.06114	Up
Unigene0041226	1043	15	71	0.764676	3.19111	2.06114	Up
Unigene0009756	1007	944	4466	49.844	207.901	2.06041	Up
Unigene0016489	1079	84	397	4.13931	17.2479	2.05896	Up
Unigene0021315	1756	3068	14473	92.8969	386.368	2.05627	Up
Unigene0010168	933	46	217	2.62148	10.903	2.05627	Up
Unigene0027917	759	14	66	0.980746	4.07633	2.05532	Up
Unigene0015323	1600	247	1161	8.20819	34.0157	2.05107	Up
Unigene0042709	952	293	1377	16.3644	67.8054	2.05084	Up
Unigene0012691	677	23	108	1.80638	7.47829	2.04961	Up
Unigene0036611	358	16	75	2.37633	9.82077	2.0471	Up
Unigene0021438	3087	1008	4724	17.3618	71.7366	2.04679	Up
Unigene0011676	653	361	1689	29.3944	121.251	2.04438	Up
Unigene0006569	1330	844	3944	33.7412	139.012	2.04263	Up
Unigene0000100	1389	210	981	8.03873	33.1081	2.04214	Up
Unigene0013440	1141	33	154	1.5378	6.32707	2.04067	Up
Unigene0016933	1574	306	1428	10.3368	42.5295	2.04067	Up
Unigene0032463	929	251	1169	14.3657	58.9883	2.0378	Up
Unigene0015713	440	14	65	1.69179	6.92513	2.03329	Up
Unigene0007155	1462	97	450	3.52772	14.4289	2.03215	Up
Unigene0035160	495	11	51	1.18157	4.82983	2.03127	Up
Unigene0022573	3085	1075	4974	18.5278	75.5819	2.02835	Up
Unigene0037778	752	8	37	0.565643	2.30649	2.02773	Up
Unigene0026283	3190	7820	36117	130.343	530.748	2.02572	Up
Unigene0026369	3040	196	904	3.42809	13.94	2.02375	Up
Unigene0006884	963	10	46	0.552133	2.23923	2.01991	Up
Unigene0000297	542	10	46	0.981005	3.97856	2.01991	Up
Unigene0022169	1235	40	184	1.72212	6.98422	2.01991	Up
Unigene0025125	2082	92	423	2.34951	9.52417	2.01923	Up
Unigene0003651	776	76	349	5.20741	21.0829	2.01744	Up
Unigene0011144	1177	247	1134	11.1581	45.1652	2.01712	Up
Unigene0025760	2243	371	1703	8.79458	35.592	2.01687	Up
Unigene0011914	2877	1891	8674	34.948	141.334	2.01583	Up
Unigene0015082	410	59	270	7.65136	30.8708	2.01245	Up
Unigene0024207	2301	287	1312	6.63186	26.7291	2.01093	Up
Unigene0007581	1886	1029	4685	29.0097	116.449	2.00509	Up
Unigene0007982	890	336	1529	20.0733	80.535	2.00434	Up
Unigene0001049	636	64	291	5.35048	21.4488	2.00316	Up
Unigene0005181	618	131	595	11.2708	45.1332	2.0016	Up
Unigene0022399	720	30	136	2.21544	8.8547	1.99885	Up
Unigene0026298	2998	408	1849	7.236	28.9116	1.99838	Up
Unigene0006864	1301	162	733	6.62076	26.4116	1.9961	Up
Unigene0026786	1154	54	244	2.48805	9.91177	1.99413	Up
Unigene0003223	479	29	131	3.21909	12.8204	1.99372	Up
Unigene0044133	575	345	1555	31.9023	126.774	1.99053	Up
Unigene0022865	1527	2609	11742	90.8459	360.471	1.98839	Up
Unigene0001699	765	8	36	0.556031	2.20601	1.98821	Up
Unigene0019406	1416	315	1417	11.8282	46.9109	1.9877	Up
Unigene0003309	869	174	781	10.6463	42.1307	1.98452	Up
Unigene0001668	989	255	1144	13.7093	54.2247	1.9838	Up
Unigene0014485	1442	79	354	2.91294	11.5081	1.98211	Up
Unigene0012615	1003	1047	4687	55.5029	219.059	1.98068	Up
Unigene0019581	528	13	58	1.30912	5.14946	1.97582	Up
Unigene0013880	2232	454	2020	10.8151	42.4253	1.97187	Up
Unigene0028385	625	29	129	2.46711	9.67558	1.97153	Up
Unigene0025746	1363	23	102	0.897227	3.5081	1.96714	Up
Unigene0014814	2348	272	1206	6.15944	24.0778	1.96683	Up
Unigene0009957	529	225	997	22.615	88.35	1.96595	Up
Unigene0019815	516	33	146	3.40044	13.2639	1.96371	Up
Unigene0042923	822	46	203	2.97548	11.5769	1.96005	Up
Unigene0005174	1217	86	379	3.75732	14.5988	1.95807	Up
Unigene0003790	656	34	149	2.75579	10.6476	1.94999	Up
Unigene0015368	1560	21	92	0.715756	2.76459	1.94953	Up
Unigene0001781	1185	1703	7453	76.4129	294.836	1.94802	Up
Unigene0008148	1024	24	105	1.24618	4.80681	1.94756	Up
Unigene0019628	1372	228	997	8.8359	34.065	1.94684	Up
Unigene0044627	762	43	188	3.00043	11.5657	1.9466	Up
Unigene0041011	255	27	118	5.62981	21.6925	1.94604	Up
Unigene0024508	529	11	48	1.10562	4.25356	1.94381	Up
Unigene0013232	3374	2109	9200	33.2355	127.823	1.94336	Up
Unigene0014273	987	48	209	2.5858	9.92651	1.94068	Up
Unigene0024529	203	52	226	13.62	52.1891	1.93802	Up
Unigene0016940	1745	47	204	1.4321	5.48027	1.93612	Up
Unigene0013921	2959	3517	15264	63.1972	241.819	1.936	Up
Unigene0010003	1265	309	1341	12.9879	49.6942	1.93591	Up
Unigene0020428	2485	1509	6542	32.2874	123.41	1.93442	Up
Unigene0024002	284	18	78	3.36996	12.8749	1.93376	Up
Unigene0000171	538	27	117	2.66841	10.1946	1.93376	Up
Unigene0030548	782	15	65	1.01989	3.89649	1.93376	Up
Unigene0006883	2185	1117	4831	27.1814	103.646	1.93097	Up
Unigene0013445	553	90	389	8.65342	32.9755	1.93005	Up
Unigene0044923	459	22	95	2.54847	9.70238	1.9287	Up
Unigene0033374	886	16	69	0.960189	3.65075	1.92681	Up
Unigene0020713	3794	97	418	1.35939	5.16471	1.92573	Up
Unigene0026793	216	10	43	2.46159	9.33216	1.92262	Up
Unigene0027002	235	37	159	8.37152	31.7173	1.92171	Up
Unigene0006585	594	350	1502	31.3294	118.536	1.91974	Up
Unigene0029381	1233	1238	5312	53.3861	201.959	1.91952	Up
Unigene0010405	1055	223	956	11.2389	42.4788	1.91825	Up
Unigene0021040	4002	362	1550	4.80952	18.1561	1.91649	Up
Unigene0009025	1384	660	2818	25.3558	95.4492	1.91241	Up
Unigene0010584	1777	104	444	3.11183	11.7129	1.91226	Up
Unigene0018253	1277	382	1628	15.9053	59.7628	1.90974	Up
Unigene0042552	643	16	68	1.32306	4.95753	1.90574	Up
Unigene0025528	309	8	34	1.37658	5.15808	1.90574	Up
Unigene0035388	801	12	51	0.796561	2.98473	1.90574	Up
Unigene0008662	1196	551	2341	24.4957	91.7566	1.90528	Up
Unigene0009324	2404	1061	4489	23.4667	87.5351	1.89925	Up
Unigene0005561	861	52	220	3.21122	11.9781	1.8992	Up
Unigene0006773	419	9	38	1.14209	4.25145	1.89628	Up
Unigene0008595	457	56	236	6.51542	24.2082	1.89357	Up
Unigene0024400	2010	122	514	3.22726	11.9877	1.89317	Up
Unigene0014764	1272	6032	25408	252.142	936.377	1.89286	Up
Unigene0024241	1889	62	261	1.74514	6.47703	1.89199	Up
Unigene0001762	1662	24	101	0.767804	2.84877	1.89153	Up
Unigene0011686	1582	471	1982	15.8301	58.7306	1.89144	Up
Unigene0012344	873	29	122	1.76626	6.55108	1.89104	Up
Unigene0033241	792	212	891	14.2325	52.7375	1.88964	Up
Unigene0022183	2118	406	1706	10.1923	37.759	1.88935	Up
Unigene0030110	1594	15	63	0.500349	1.85276	1.88867	Up
Unigene0030924	842	20	84	1.26296	4.67665	1.88867	Up
Unigene0015946	1297	50	210	2.04975	7.59008	1.88867	Up
Unigene0025120	2048	220	924	5.71167	21.1499	1.88867	Up
Unigene0006868	615	145	608	12.5361	46.3442	1.8863	Up
Unigene0020989	808	37	155	2.43479	8.99265	1.88495	Up
Unigene0005871	981	101	423	5.47423	20.2134	1.88458	Up
Unigene0022525	3053	155	649	2.69945	9.96518	1.88423	Up
Unigene0001014	551	11	46	1.06148	3.91357	1.88241	Up
Unigene0010655	519	11	46	1.12693	4.15487	1.88241	Up
Unigene0031524	1363	45	188	1.75544	6.4659	1.88102	Up
Unigene0014959	2006	45	188	1.19276	4.39333	1.88102	Up
Unigene0023115	2264	332	1384	7.79708	28.6568	1.87787	Up
Unigene0042551	1436	899	3741	33.2871	122.124	1.87531	Up
Unigene0013896	252	38	158	8.01777	29.3916	1.87413	Up
Unigene0003676	1918	70	291	1.94053	7.11233	1.87387	Up
Unigene0017235	1242	58	241	2.483	9.09626	1.87319	Up
Unigene0025311	942	13	54	0.733775	2.68726	1.87273	Up
Unigene0044334	1350	29	120	1.14218	4.16692	1.86719	Up
Unigene0031329	360	23	95	3.397	12.3705	1.86457	Up
Unigene0025832	1489	517	2133	18.4615	67.1527	1.86293	Up
Unigene0017816	2035	499	2056	13.0379	47.3616	1.86101	Up
Unigene0025293	575	10	41	0.924703	3.34259	1.8539	Up
Unigene0004424	691	10	41	0.769471	2.78146	1.8539	Up
Unigene0023800	606	10	41	0.8774	3.1716	1.8539	Up
Unigene0001115	265	11	45	2.20708	7.96038	1.8507	Up
Unigene0038194	657	11	45	0.890221	3.21081	1.8507	Up
Unigene0008653	1614	59	241	1.94365	6.99972	1.84853	Up
Unigene0014162	2109	36	147	0.907604	3.26744	1.84803	Up
Unigene0008630	859	1250	5104	77.3726	278.538	1.84798	Up
Unigene0026939	3374	397	1619	6.25627	22.4941	1.84617	Up
Unigene0044925	459	13	53	1.50592	5.41291	1.84576	Up
Unigene0024527	385	33	134	4.55747	16.3159	1.83998	Up
Unigene0010561	989	17	69	0.913951	3.27054	1.83934	Up
Unigene0007924	2235	107	434	2.54552	9.10289	1.83836	Up
Unigene0008174	1017	232	941	12.1293	43.3746	1.83835	Up
Unigene0008878	844	18	73	1.13397	4.0546	1.83818	Up
Unigene0024995	3267	585	2371	9.52088	34.0212	1.83727	Up
Unigene0011696	1794	53	214	1.57081	5.59189	1.83183	Up
Unigene0008633	3049	175	706	3.05176	10.8546	1.83059	Up
Unigene0006367	854	294	1184	18.3046	64.9922	1.82806	Up
Unigene0010194	620	1159	4662	99.3944	352.491	1.82635	Up
Unigene0023113	1037	3155	12687	161.767	573.519	1.82592	Up
Unigene0000408	1393	70	281	2.67188	9.45633	1.82342	Up
Unigene0019466	1145	149	598	6.91912	24.4829	1.82311	Up
Unigene0025483	1220	10	40	0.435823	1.53698	1.81828	Up
Unigene0029247	860	10	40	0.618261	2.18036	1.81828	Up
Unigene0005877	717	12	48	0.889882	3.13826	1.81828	Up
Unigene0007571	836	9	36	0.572409	2.01866	1.81828	Up
Unigene0006538	533	10	40	0.997569	3.51803	1.81828	Up
Unigene0043249	597	11	44	0.97969	3.45498	1.81828	Up
Unigene0037676	516	9	36	0.927391	3.27054	1.81828	Up
Unigene0025848	1192	859	3426	38.3166	134.734	1.81408	Up
Unigene0022657	2194	384	1530	9.30604	32.6905	1.81263	Up
Unigene0015646	1433	165	657	6.12221	21.4925	1.81171	Up
Unigene0005279	1346	1221	4851	48.2326	168.948	1.8085	Up
Unigene0022036	2685	225	892	4.45562	15.5736	1.8054	Up
Unigene0015541	1083	154	610	7.56071	26.4039	1.80416	Up
Unigene0010318	760	1241	4915	86.8217	303.164	1.80397	Up
Unigene0011095	1037	1060	4196	54.3497	189.681	1.80323	Up
Unigene0009134	1178	225	890	10.1556	35.417	1.80216	Up
Unigene0008296	823	88	348	5.6853	19.822	1.80179	Up
Unigene0015983	1709	792	3131	24.6407	85.8832	1.80133	Up
Unigene0023114	240	857	3386	189.863	661.368	1.8005	Up
Unigene0027451	599	53	209	4.70456	16.3564	1.79772	Up
Unigene0041974	523	34	134	3.45659	12.0108	1.79691	Up
Unigene0005670	1543	959	3779	33.0463	114.81	1.79668	Up
Unigene0004125	644	16	63	1.321	4.58587	1.79556	Up
Unigene0012124	802	1079	4248	71.5348	248.3	1.79537	Up
Unigene0001130	683	15	59	1.16773	4.04947	1.79403	Up
Unigene0021316	936	2923	11490	166.044	575.455	1.79314	Up
Unigene0008755	837	201	790	12.7685	44.2455	1.79294	Up
Unigene0021084	1332	142	558	5.66832	19.638	1.79265	Up
Unigene0014913	2954	1418	5566	25.5233	88.3283	1.79106	Up
Unigene0016565	2368	307	1205	6.8933	23.8546	1.791	Up
Unigene0010317	1752	159	624	4.8254	16.6962	1.7908	Up
Unigene0005204	752	198	777	13.9997	48.4362	1.79069	Up
Unigene0008364	1493	51	200	1.81627	6.27968	1.78971	Up
Unigene0024622	1049	25	98	1.26717	4.37943	1.78913	Up
Unigene0003901	1341	368	1442	14.5911	50.4085	1.78857	Up
Unigene0015918	1333	109	427	4.34777	15.0164	1.78819	Up
Unigene0004655	635	81	317	6.78237	23.402	1.78677	Up
Unigene0002945	531	23	90	2.30305	7.94539	1.78657	Up
Unigene0007499	728	281	1097	20.5232	70.6387	1.7832	Up
Unigene0010475	1689	1121	4375	35.2896	121.427	1.78278	Up
Unigene0001373	1858	30	117	0.858511	2.95194	1.78175	Up
Unigene0002038	791	10	39	0.672193	2.3113	1.78175	Up
Unigene0017996	2015	1265	4933	33.38	114.763	1.78161	Up
Unigene0001690	1412	819	3188	30.8404	105.84	1.779	Up
Unigene0016107	1241	54	210	2.31362	7.93259	1.77764	Up
Unigene0026633	622	54	210	4.61608	15.8269	1.77764	Up
Unigene0022776	1087	1237	4810	60.5077	207.435	1.77747	Up
Unigene0016207	1845	369	1433	10.6341	36.4097	1.77563	Up
Unigene0010619	649	3383	13108	277.158	946.802	1.77235	Up
Unigene0041179	489	152	587	16.5274	56.2725	1.76757	Up
Unigene0011943	516	119	459	12.2622	41.6994	1.76581	Up
Unigene0018085	201	76	293	20.1042	68.3343	1.76511	Up
Unigene0019210	4043	786	3027	10.3369	35.0975	1.76357	Up
Unigene0007944	1578	158	608	5.32378	18.0619	1.76243	Up
Unigene0006866	354	13	50	1.95259	6.62116	1.7617	Up
Unigene0036290	711	13	50	0.972174	3.29661	1.7617	Up
Unigene0003852	960	161	619	8.91713	30.2264	1.76116	Up
Unigene0012816	1760	397	1522	11.9936	40.5386	1.75704	Up
Unigene0001240	371	12	46	1.7198	5.81234	1.75688	Up
Unigene0004833	748	36	138	2.55901	8.64858	1.75688	Up
Unigene0012416	2223	674	2580	16.121	54.4061	1.75483	Up
Unigene0007452	1443	867	3317	31.9465	107.757	1.75406	Up
Unigene0001048	944	209	799	11.7718	39.6773	1.75297	Up
Unigene0008756	904	5270	20129	309.965	1043.81	1.75168	Up
Unigene0010964	2353	110	420	2.48566	8.36748	1.75117	Up
Unigene0020427	1578	1100	4199	37.0643	124.74	1.75082	Up
Unigene0026374	2014	718	2739	18.9555	63.7529	1.74987	Up
Unigene0005019	1249	105	400	4.46989	15.0129	1.74789	Up
Unigene0044383	1409	131	498	4.94346	16.5686	1.74486	Up
Unigene0016937	314	15	57	2.53999	8.50967	1.74428	Up
Unigene0044105	706	15	57	1.12968	3.78475	1.74428	Up
Unigene0018541	4086	2634	10008	34.2758	114.82	1.74411	Up
Unigene0018084	283	412	1565	77.4071	259.236	1.74373	Up
Unigene0039870	711	695	2636	51.9739	173.797	1.74155	Up
Unigene0020261	645	14	53	1.15409	3.85197	1.73885	Up
Unigene0041460	900	14	53	0.827096	2.76058	1.73885	Up
Unigene0044335	1637	119	450	3.86517	12.8864	1.73724	Up
Unigene0020990	563	32	121	3.02212	10.075	1.73714	Up
Unigene0044008	435	214	809	26.1574	87.1819	1.73681	Up
Unigene0008380	1325	182	688	7.30341	24.3411	1.73675	Up
Unigene0018308	892	181	684	10.7891	35.9467	1.73629	Up
Unigene0009428	728	98	370	7.15756	23.8253	1.73495	Up
Unigene0041641	849	31	117	1.94144	6.46019	1.73445	Up
Unigene0008031	826	171	644	11.0074	36.5488	1.73134	Up
Unigene0012369	1254	115	433	4.87608	16.1867	1.73101	Up
Unigene0014410	1489	552	2076	19.7113	65.3582	1.72935	Up
Unigene0015803	2281	1264	4752	29.464	97.6604	1.72882	Up
Unigene0018697	3117	269	1011	4.58866	15.2048	1.72839	Up
Unigene0016261	1749	630	2365	19.1523	63.3882	1.7267	Up
Unigene0009120	1554	1053	3950	36.0286	119.155	1.72563	Up
Unigene0024730	604	12	45	1.05637	3.49255	1.72517	Up
Unigene0022506	880	12	45	0.725052	2.39716	1.72517	Up
Unigene0012687	964	4112	15393	226.802	748.537	1.72264	Up
Unigene0005884	1586	189	707	6.3362	20.897	1.7216	Up
Unigene0016354	2838	132	493	2.47304	8.14333	1.71933	Up
Unigene0004577	751	158	590	11.1863	36.8281	1.71907	Up
Unigene0006867	357	15	56	2.23405	7.35338	1.71874	Up
Unigene0027853	796	11	41	0.734767	2.41456	1.7164	Up
Unigene0002857	1054	22	82	1.10982	3.64704	1.7164	Up
Unigene0003699	1021	127	473	6.61376	21.7171	1.71529	Up
Unigene0042102	352	18	67	2.71894	8.92276	1.71444	Up
Unigene0023045	2256	631	2341	14.8717	48.644	1.70969	Up
Unigene0044006	664	250	925	20.019	65.3042	1.70581	Up
Unigene0016594	793	30	111	2.01149	6.56171	1.70581	Up
Unigene0014421	2037	2681	9911	69.9803	228.083	1.70454	Up
Unigene0013306	556	13	48	1.24319	4.047	1.7028	Up
Unigene0006001	952	16	59	0.893621	2.90524	1.70092	Up
Unigene0006153	995	185	682	9.88596	32.1313	1.70053	Up
Unigene0004569	1214	2040	7516	89.3474	290.225	1.69968	Up
Unigene0024398	2505	217	798	4.60598	14.9335	1.69697	Up
Unigene0043359	742	179	658	12.8268	41.5709	1.69641	Up
Unigene0015084	598	85	312	7.55767	24.458	1.69429	Up
Unigene0007154	1060	628	2304	31.501	101.893	1.69358	Up
Unigene0005150	644	15	55	1.23844	4.00354	1.69275	Up
Unigene0016846	1168	104	381	4.73435	15.2915	1.69149	Up
Unigene0022689	1008	534	1955	28.1677	90.9188	1.69054	Up
Unigene0006439	634	41	150	3.43847	11.091	1.68955	Up
Unigene0021580	2379	581	2125	12.9853	41.8728	1.68913	Up
Unigene0004243	1241	937	3427	40.1456	129.452	1.68911	Up
Unigene0025504	2464	998	3643	21.5358	69.3084	1.6863	Up
Unigene0005237	368	17	62	2.45624	7.89789	1.68501	Up
Unigene0041376	634	17	62	1.42571	4.58427	1.68501	Up
Unigene0030752	556	14	51	1.33882	4.29994	1.68335	Up
Unigene0003984	583	14	51	1.27682	4.1008	1.68335	Up
Unigene0016824	3673	2421	8816	35.0465	112.517	1.6828	Up
Unigene0012616	1569	1572	5720	53.2721	170.899	1.68169	Up
Unigene0007945	417	33	120	4.20773	13.49	1.68078	Up
Unigene0001370	526	11	40	1.11193	3.56485	1.68078	Up
Unigene0015351	755	82	298	5.7748	18.5028	1.6799	Up
Unigene0008102	650	19	69	1.55421	4.97626	1.67888	Up
Unigene0010256	708	482	1748	36.198	115.738	1.67688	Up
Unigene0013762	606	40	145	3.5096	11.2166	1.67626	Up
Unigene0002531	1132	42	152	1.97276	6.29455	1.67389	Up
Unigene0044256	769	13	47	0.89885	2.86509	1.67243	Up
Unigene0017629	1302	333	1203	13.5989	43.3134	1.67132	Up
Unigene0003057	344	23	83	3.555	11.3106	1.66976	Up
Unigene0010371	2284	226	814	5.26117	16.7069	1.66699	Up
Unigene0011376	1322	208	749	8.3657	26.5594	1.66666	Up
Unigene0044005	281	40	144	7.56875	24.0228	1.66628	Up
Unigene0043073	1700	25	90	0.781918	2.48177	1.66628	Up
Unigene0043615	924	208	748	11.9691	37.9487	1.66474	Up
Unigene0004116	402	22	79	2.90983	9.21231	1.66263	Up
Unigene0019353	2447	496	1780	10.7775	34.0999	1.66175	Up
Unigene0041321	1307	17	61	0.691582	2.18787	1.66156	Up
Unigene0010316	256	17	61	3.53085	11.1701	1.66156	Up
Unigene0004975	4302	425	1525	5.25278	16.6175	1.66156	Up
Unigene0010821	3037	9968	35741	174.515	551.682	1.66048	Up
Unigene0012667	775	127	455	8.71309	27.5218	1.65932	Up
Unigene0017734	1437	154	551	5.69815	17.9747	1.6574	Up
Unigene0013295	855	196	701	12.1888	38.4343	1.65684	Up
Unigene0001101	803	247	883	16.355	51.5481	1.65618	Up
Unigene0016956	1890	910	3251	25.6006	80.6348	1.65523	Up
Unigene0039819	876	14	50	0.849756	2.67567	1.65478	Up
Unigene0044156	599	86	307	7.63382	24.0259	1.65411	Up
Unigene0006618	606	1515	5402	132.926	417.878	1.65246	Up
Unigene0007167	1215	365	1301	15.973	50.1959	1.65193	Up
Unigene0043352	687	16	57	1.23832	3.88943	1.65117	Up
Unigene0018612	2428	54	192	1.18254	3.70698	1.64836	Up
Unigene0025375	2394	164	583	3.64242	11.4159	1.64808	Up
Unigene0008421	831	20	71	1.27967	4.0052	1.6461	Up
Unigene0016471	2425	1066	3784	23.3731	73.1487	1.64599	Up
Unigene0026727	1009	22	78	1.15932	3.62385	1.64425	Up
Unigene0044040	756	55	195	3.86822	12.0915	1.64425	Up
Unigene0027088	1172	123	435	5.58017	17.3992	1.64064	Up
Unigene0007638	1165	159	561	7.25674	22.5738	1.63725	Up
Unigene0040090	2092	55	194	1.39788	4.34718	1.63683	Up
Unigene0007431	2314	137	483	3.14795	9.78478	1.63613	Up
Unigene0016513	416	59	208	7.541	23.4389	1.63608	Up
Unigene0000855	534	46	162	4.58023	14.2214	1.63457	Up
Unigene0004684	1605	81	285	2.68337	8.3241	1.63325	Up
Unigene0015536	1762	193	679	5.824	18.0647	1.63309	Up
Unigene0008230	1238	58	204	2.49102	7.72461	1.63272	Up
Unigene0031077	1192	60	211	2.67636	8.298	1.63249	Up
Unigene0017619	2058	175	615	4.5213	14.0087	1.63151	Up
Unigene0004925	1096	1067	3748	51.7636	160.308	1.63084	Up
Unigene0015083	1429	281	987	10.4555	32.3782	1.63076	Up
Unigene0015985	3119	643	2257	10.9614	33.9222	1.6298	Up
Unigene0042653	2077	446	1565	11.4174	35.322	1.62933	Up
Unigene0017544	2284	1287	4514	29.9608	92.6473	1.62867	Up
Unigene0013935	307	30	105	5.19581	16.0331	1.62564	Up
Unigene0003031	760	12	42	0.839533	2.59062	1.62564	Up
Unigene0041357	641	12	42	0.995391	3.07156	1.62564	Up
Unigene0001495	1696	429	1500	13.4494	41.4603	1.62419	Up
Unigene0010791	2112	113	395	2.84482	8.76739	1.62381	Up
Unigene0021409	2231	214	748	5.10017	15.717	1.62371	Up
Unigene0019676	2150	767	2680	18.9682	58.4337	1.62322	Up
Unigene0015662	1743	989	3451	30.1696	92.8143	1.62125	Up
Unigene0016013	1902	602	2099	16.8289	51.7332	1.62015	Up
Unigene0041600	1823	808	2815	23.5665	72.3867	1.61899	Up
Unigene0020943	655	27	94	2.19176	6.7275	1.61798	Up
Unigene0025840	595	77	268	6.88088	21.1147	1.61758	Up
Unigene0018753	1422	120	417	4.48696	13.7469	1.61529	Up
Unigene0019790	3283	7202	25021	116.641	357.274	1.61495	Up
Unigene0015013	1221	72	250	3.13536	9.59824	1.61414	Up
Unigene0006409	1327	1499	5200	60.0622	183.696	1.61279	Up
Unigene0004522	1548	177	614	6.07957	18.5937	1.61277	Up
Unigene0010075	1794	54	187	1.60045	4.88637	1.61029	Up
Unigene0044891	1034	54	187	2.77679	8.4779	1.61029	Up
Unigene0011604	504	13	45	1.37146	4.18552	1.60969	Up
Unigene0037270	781	13	45	0.885039	2.70103	1.60969	Up
Unigene0008037	719	13	45	0.961357	2.93394	1.60969	Up
Unigene0018330	1645	587	2031	18.9733	57.8777	1.60904	Up
Unigene0015188	1976	329	1138	8.85277	26.9974	1.60862	Up
Unigene0038316	942	277	957	15.635	47.6243	1.60691	Up
Unigene0012968	2682	8475	29256	168.016	511.356	1.60573	Up
Unigene0037297	1142	20	69	0.931181	2.83237	1.60488	Up
Unigene0018320	2472	3949	13591	84.9394	257.733	1.60137	Up
Unigene0020430	913	683	2350	39.7759	120.66	1.60098	Up
Unigene0012569	1076	1093	3760	54.0105	163.811	1.60072	Up
Unigene0008335	804	55	189	3.63728	11.0198	1.59916	Up
Unigene0018909	1627	640	2198	20.9152	63.3297	1.59833	Up
Unigene0014903	1208	106	364	4.66562	14.1254	1.59815	Up
Unigene0000917	1694	582	1996	18.2675	55.235	1.5963	Up
Unigene0024528	1988	5446	18674	145.657	440.34	1.59604	Up
Unigene0007057	1339	42	144	1.66778	5.04138	1.59589	Up
Unigene0008228	565	14	48	1.3175	3.98254	1.59589	Up
Unigene0044970	568	82	281	7.67601	23.1913	1.59515	Up
Unigene0023264	555	26	89	2.49087	7.51734	1.59357	Up
Unigene0022451	871	95	325	5.7993	17.4917	1.59272	Up
Unigene0010257	1754	1509	5143	45.7436	137.453	1.5873	Up
Unigene0009204	1216	155	528	6.77748	20.3548	1.58655	Up
Unigene0001257	1291	20	68	0.823709	2.46916	1.58382	Up
Unigene0014492	1067	15	51	0.747476	2.24064	1.58382	Up
Unigene0015751	1134	568	1931	26.6321	79.8246	1.58367	Up
Unigene0009202	2595	759	2580	15.5516	46.6068	1.58348	Up
Unigene0015768	621	73	247	6.25031	18.6454	1.57682	Up
Unigene0011610	1859	38	128	1.08686	3.22773	1.57035	Up
Unigene0044007	892	476	1603	28.3735	84.2434	1.57002	Up
Unigene0027106	1008	52	175	2.74292	8.13851	1.56905	Up
Unigene0022370	3697	307	1032	4.41529	13.0857	1.56741	Up
Unigene0012417	319	67	225	11.1675	33.0643	1.56597	Up
Unigene0002821	1300	886	2975	36.2377	107.278	1.56579	Up
Unigene0037903	623	14	47	1.19484	3.53653	1.56551	Up
Unigene0002014	1503	45	151	1.59193	4.70961	1.56483	Up
Unigene0013828	2019	1264	4241	33.2875	98.4689	1.56469	Up
Unigene0008759	501	51	171	5.41256	16.0002	1.56371	Up
Unigene0006188	2788	612	2050	11.6716	34.469	1.5623	Up
Unigene0017517	3589	332	1112	4.91853	14.5244	1.56218	Up
Unigene0010554	1529	49	164	1.70396	5.0281	1.56112	Up
Unigene0021440	1697	235	786	7.36303	21.7124	1.56015	Up
Unigene0032911	1982	575	1923	15.4253	45.4824	1.56001	Up
Unigene0018761	1481	970	3241	34.8247	102.587	1.55866	Up
Unigene0006559	205	182	608	47.205	139.033	1.55841	Up
Unigene0019465	2703	271	905	5.33081	15.6953	1.55791	Up
Unigene0012382	827	4478	14927	287.905	846.125	1.55528	Up
Unigene0002033	243	39	130	8.53353	25.0787	1.55525	Up
Unigene0042305	1405	30	100	1.13531	3.3365	1.55525	Up
Unigene0028396	372	15	50	2.14397	6.30078	1.55525	Up
Unigene0025733	617	45	150	3.87791	11.3965	1.55525	Up
Unigene0001764	394	183	609	24.6959	72.4583	1.55288	Up
Unigene0019363	2215	1085	3609	26.0451	76.3801	1.55218	Up
Unigene0007826	2039	134	445	3.49428	10.2308	1.54985	Up
Unigene0002032	273	19	63	3.70051	10.818	1.54763	Up
Unigene0010910	995	16	53	0.855002	2.49701	1.5462	Up
Unigene0004210	2556	2188	7242	45.5152	132.82	1.54506	Up
Unigene0026080	568	68	225	6.36548	18.5696	1.5446	Up
Unigene0016595	472	39	129	4.39332	12.8119	1.54411	Up
Unigene0022168	2226	1590	5256	37.9789	110.687	1.54322	Up
Unigene0025563	1604	2362	7806	78.2971	228.135	1.54286	Up
Unigene0022667	1198	89	294	3.95006	11.5042	1.54222	Up
Unigene0019883	2076	245	809	6.27493	18.2679	1.54164	Up
Unigene0020757	755	27	89	1.90146	5.52599	1.53913	Up
Unigene0013882	1827	58	191	1.68795	4.90074	1.53773	Up
Unigene0015625	832	42	138	2.68408	7.77541	1.53449	Up
Unigene0004556	910	14	46	0.818007	2.36965	1.53449	Up
Unigene0014792	2622	1492	4899	30.2556	87.5875	1.53352	Up
Unigene0009725	752	43	141	3.04033	8.78959	1.53157	Up
Unigene0021148	1136	18	59	0.842489	2.43467	1.531	Up
Unigene0007432	666	62	203	4.9498	14.2886	1.52942	Up
Unigene0038891	209	15	49	3.81606	10.9905	1.5261	Up
Unigene0004503	906	57	186	3.34516	9.62392	1.52455	Up
Unigene0023477	494	19	62	2.04502	5.88345	1.52455	Up
Unigene0018309	2942	891	2902	16.1029	46.2404	1.52183	Up
Unigene0016179	1977	919	2991	24.7161	70.9214	1.52077	Up
Unigene0011941	1201	268	871	11.8648	33.9971	1.51872	Up
Unigene0022430	290	16	52	2.93354	8.40568	1.51872	Up
Unigene0004690	830	136	442	8.71227	24.9638	1.51872	Up
Unigene0005040	938	1510	4901	85.5942	244.934	1.51681	Up
Unigene0000450	883	180	584	10.8388	31.0041	1.51625	Up
Unigene0025545	2930	4567	14808	82.8769	236.917	1.51534	Up
Unigene0007663	1053	402	1302	20.2987	57.9629	1.51374	Up
Unigene0021741	2486	332	1075	7.1008	20.271	1.51336	Up
Unigene0014572	1908	1296	4193	36.1158	103.018	1.5122	Up
Unigene0010439	525	221	714	22.3822	63.7538	1.51016	Up
Unigene0015166	1671	35	113	1.11368	3.17007	1.50918	Up
Unigene0000237	521	94	303	9.59313	27.2629	1.50687	Up
Unigene0014931	1545	139	448	4.78362	13.593	1.50669	Up
Unigene0025447	2184	2862	9223	69.6767	197.964	1.50649	Up
Unigene0018765	1198	36	116	1.59778	4.53909	1.50634	Up
Unigene0021905	734	440	1417	31.8733	90.4984	1.50554	Up
Unigene0000669	915	38	122	2.20817	6.25037	1.50109	Up
Unigene0002031	857	19	61	1.17881	3.33669	1.50109	Up
Unigene0025357	232	24	77	5.50039	15.5586	1.5001	Up
Unigene0015320	1392	78	250	2.97938	8.41915	1.49866	Up
Unigene0011632	808	657	2105	43.2339	122.126	1.49814	Up
Unigene0035422	465	20	64	2.2869	6.452	1.49635	Up
Unigene0012707	1766	181	579	5.44952	15.3693	1.49585	Up
Unigene0019889	729	106	339	7.73123	21.7991	1.4955	Up
Unigene0008084	1527	265	847	9.22735	26.0023	1.49465	Up
Unigene0018540	1505	2035	6497	71.8949	202.369	1.49303	Up
Unigene0020715	781	289	922	19.6751	55.341	1.49198	Up
Unigene0014298	1195	196	625	8.72084	24.5177	1.49128	Up
Unigene0022515	4316	2168	6912	26.7084	75.074	1.49102	Up
Unigene0001145	1775	48	153	1.43785	4.04073	1.49071	Up
Unigene0025613	1557	222	707	7.58114	21.2862	1.48943	Up
Unigene0007387	833	147	468	9.38302	26.3371	1.48897	Up
Unigene0006558	696	237	754	18.1055	50.7843	1.48796	Up
Unigene0008327	1190	138	439	6.16598	17.2936	1.48783	Up
Unigene0019714	3020	5197	16529	91.4989	256.571	1.48753	Up
Unigene0013438	943	50	159	2.81922	7.90411	1.48731	Up
Unigene0008717	2026	2071	6584	54.3514	152.341	1.48692	Up
Unigene0025573	485	17	54	1.86371	5.21938	1.48571	Up
Unigene0009261	543	108	343	10.5753	29.6116	1.48546	Up
Unigene0019536	2415	3452	10947	76.0018	212.493	1.48331	Up
Unigene0018319	863	1566	4966	96.4831	269.751	1.48328	Up
Unigene0025839	1399	334	1059	12.694	35.4851	1.48306	Up
Unigene0005192	1269	447	1417	18.7291	52.345	1.48277	Up
Unigene0042634	2817	606	1912	11.4382	31.8177	1.47597	Up
Unigene0006320	1524	172	542	6.00086	16.6718	1.47416	Up
Unigene0009762	1037	160	504	8.20373	22.7834	1.47363	Up
Unigene0011375	858	149	469	9.23356	25.6243	1.47256	Up
Unigene0016987	1243	171	538	7.31468	20.2898	1.47189	Up
Unigene0022458	2150	445	1400	11.005	30.5251	1.47183	Up
Unigene0002488	673	96	302	7.58449	21.0358	1.47172	Up
Unigene0005808	1096	147	462	7.13144	19.7605	1.47036	Up
Unigene0005786	1482	28	88	1.00457	2.78357	1.47036	Up
Unigene0015631	1815	1046	3286	30.6426	84.8708	1.46973	Up
Unigene0002943	1610	109	342	3.59974	9.95789	1.46795	Up
Unigene0044033	1271	22	69	0.920338	2.5449	1.46737	Up
Unigene0035792	586	60	188	5.44407	15.0393	1.46598	Up
Unigene0019298	585	449	1406	40.8095	112.667	1.46509	Up
Unigene0011874	1367	160	501	6.22331	17.1805	1.46502	Up
Unigene0025997	1851	93	291	2.67145	7.36977	1.464	Up
Unigene0025561	463	101	316	11.5987	31.9944	1.46385	Up
Unigene0012960	1225	587	1835	25.4784	70.221	1.46263	Up
Unigene0028517	953	256	800	14.2829	39.3518	1.46214	Up
Unigene0025731	704	17	53	1.28395	3.52915	1.45874	Up
Unigene0026245	897	250	779	14.819	40.711	1.45798	Up
Unigene0020104	1355	851	2650	33.3934	91.6798	1.45704	Up
Unigene0018861	941	195	607	11.0183	30.2389	1.4565	Up
Unigene0014893	2748	178	554	3.44408	9.45062	1.45629	Up
Unigene0001496	565	45	140	4.23481	11.6157	1.45571	Up
Unigene0025492	3736	1807	5611	25.7171	70.4045	1.45294	Up
Unigene0023991	1030	328	1018	16.9319	46.3317	1.45225	Up
Unigene0019453	1704	107	332	3.33875	9.13347	1.45185	Up
Unigene0021459	666	20	62	1.59671	4.364	1.45055	Up
Unigene0011731	1251	356	1103	15.1308	41.3319	1.44976	Up
Unigene0010728	962	263	814	14.5362	39.6658	1.44825	Up
Unigene0000422	1591	1291	3995	43.1446	117.71	1.44799	Up
Unigene0020107	2584	1232	3809	25.3506	69.1012	1.44669	Up
Unigene0012370	2242	894	2763	21.2018	57.7714	1.44617	Up
Unigene0006842	534	34	105	3.38538	9.21755	1.44506	Up
Unigene0017451	2251	2177	6720	51.4225	139.946	1.4444	Up
Unigene0007268	1891	2728	8416	76.7049	208.632	1.44357	Up
Unigene0007317	1016	90	277	4.70998	12.7807	1.44017	Up
Unigene0041476	1007	290	892	15.3122	41.5243	1.43927	Up
Unigene0025905	633	40	123	3.3599	9.10896	1.43887	Up
Unigene0035354	798	27	83	1.799	4.87576	1.43843	Up
Unigene0020705	2444	4623	14208	100.576	272.52	1.43808	Up
Unigene0026474	810	43	132	2.82263	7.63935	1.43641	Up
Unigene0025636	1357	139	426	5.44635	14.7162	1.43405	Up
Unigene0018869	782	94	288	6.39133	17.2645	1.43362	Up
Unigene0018278	1652	218	667	7.01644	18.9271	1.43164	Up
Unigene0022324	813	17	52	1.11181	2.99833	1.43126	Up
Unigene0020077	2027	331	1012	8.68249	23.4042	1.43059	Up
Unigene0036056	504	18	55	1.89894	5.11563	1.42972	Up
Unigene0011359	1253	165	504	7.00169	18.8559	1.42924	Up
Unigene0008295	754	209	638	14.7382	39.6658	1.42833	Up
Unigene0012415	439	108	329	13.0807	35.1317	1.42534	Up
Unigene0022627	820	65	198	4.21473	11.3193	1.42527	Up
Unigene0026572	1052	178	542	8.99652	24.1519	1.4247	Up
Unigene0025717	3108	375	1141	6.41535	17.2096	1.42362	Up
Unigene0024825	1895	1420	4316	39.8428	106.768	1.42208	Up
Unigene0011631	1648	938	2850	30.2633	81.069	1.42158	Up
Unigene0041604	497	115	348	12.303	32.8239	1.41573	Up
Unigene0020236	2525	232	702	4.88536	13.033	1.41563	Up
Unigene0006045	690	43	130	3.31352	8.83205	1.41438	Up
Unigene0018906	2660	1296	3917	25.9056	69.0302	1.41396	Up
Unigene0016766	1096	109	329	5.28794	14.0719	1.41204	Up
Unigene0013716	1114	325	980	15.512	41.239	1.41062	Up
Unigene0016523	875	69	208	4.19287	11.1435	1.4102	Up
Unigene0043085	2773	1213	3655	23.2585	61.7881	1.40957	Up
Unigene0012085	1006	351	1057	18.5515	49.2543	1.40871	Up
Unigene0022567	1943	705	2123	19.2924	51.2206	1.40869	Up
Unigene0010121	1814	662	1989	19.404	51.4002	1.40542	Up
Unigene0009545	926	532	1597	30.5472	80.8465	1.40415	Up
Unigene0033791	1606	33	99	1.09254	2.88973	1.40324	Up
Unigene0006002	1069	26	78	1.2932	3.42046	1.40324	Up
Unigene0008969	1050	56	168	2.83576	7.50045	1.40324	Up
Unigene0037316	1809	21	63	0.617236	1.63256	1.40324	Up
Unigene0026731	459	24	72	2.78015	7.35338	1.40324	Up
Unigene0010949	1033	57	171	2.9339	7.76002	1.40324	Up
Unigene0041217	986	17	51	0.916732	2.42471	1.40324	Up
Unigene0005435	1259	194	582	8.19306	21.6703	1.40324	Up
Unigene0025911	1705	76	228	2.37006	6.2687	1.40324	Up
Unigene0002508	674	42	126	3.31329	8.76351	1.40324	Up
Unigene0008376	803	27	81	1.7878	4.72865	1.40324	Up
Unigene0018086	1745	3342	9999	101.831	268.614	1.39935	Up
Unigene0017884	1858	1754	5229	50.1943	131.929	1.39417	Up
Unigene0011732	1214	53	158	2.32128	6.10107	1.39414	Up
Unigene0017916	1655	502	1496	16.1278	42.3741	1.39363	Up
Unigene0015251	1282	678	2020	28.1198	73.8636	1.39328	Up
Unigene0019293	2212	689	2048	16.5617	43.4022	1.38992	Up
Unigene0013140	928	1518	4512	86.9749	227.923	1.38988	Up
Unigene0037656	706	35	104	2.63593	6.90551	1.38944	Up
Unigene0017104	1682	421	1250	13.3084	34.8378	1.38832	Up
Unigene0019881	433	31	92	3.80666	9.96018	1.38765	Up
Unigene0006099	598	186	552	16.538	43.2718	1.38765	Up
Unigene0026289	1380	31	92	1.19441	3.12519	1.38765	Up
Unigene0023865	849	30	89	1.87881	4.91416	1.38712	Up
Unigene0037133	399	1024	3035	136.457	356.577	1.38576	Up
Unigene0021654	2776	465	1378	8.90643	23.27	1.38555	Up
Unigene0010411	1017	191	566	9.9858	26.0893	1.38551	Up
Unigene0005337	2231	335	992	7.98391	20.8439	1.38446	Up
Unigene0007689	901	25	74	1.47532	3.85012	1.38388	Up
Unigene0017841	1878	140	413	3.96372	10.3091	1.379	Up
Unigene0009763	1336	910	2682	36.2164	94.1065	1.37765	Up
Unigene0015948	2788	836	2462	15.9435	41.3964	1.37654	Up
Unigene0006228	664	36	106	2.88273	7.48351	1.37628	Up
Unigene0021805	884	18	53	1.08266	2.81055	1.37628	Up
Unigene0000449	448	67	197	7.95183	20.6137	1.37424	Up
Unigene0015246	1144	49	144	2.27741	5.9007	1.3735	Up
Unigene0024159	2664	228	670	4.55062	11.7898	1.37341	Up
Unigene0026917	1361	210	617	8.20411	21.2517	1.37316	Up
Unigene0009211	2031	1949	5717	51.0237	131.955	1.3708	Up
Unigene0004174	2736	591	1733	11.4853	29.6927	1.37032	Up
Unigene0042221	1439	42	123	1.55188	4.00693	1.36848	Up
Unigene0010176	1044	28	82	1.42603	3.68197	1.36848	Up
Unigene0022426	1110	28	82	1.34124	3.46305	1.36848	Up
Unigene0022210	1536	110	322	3.80778	9.82725	1.36784	Up
Unigene0003739	2260	366	1071	8.61079	22.2151	1.36732	Up
Unigene0043784	1899	668	1954	18.7035	48.2355	1.36679	Up
Unigene0011577	2921	176	514	3.2037	8.24895	1.36447	Up
Unigene0007116	1224	25	73	1.086	2.79582	1.36425	Up
Unigene0012355	1211	62	181	2.72219	7.00651	1.36393	Up
Unigene0015330	1529	49	143	1.70396	4.38426	1.36344	Up
Unigene0005923	634	60	175	5.0319	12.9395	1.3626	Up
Unigene0012925	1031	1148	3348	59.2043	152.228	1.36246	Up
Unigene0004691	635	92	268	7.70343	19.7846	1.36081	Up
Unigene0024213	455	23	67	2.68774	6.90289	1.36081	Up
Unigene0008545	1377	34	99	1.31285	3.3703	1.36017	Up
Unigene0021517	1203	441	1284	19.4914	50.0342	1.36008	Up
Unigene0005695	1912	1243	3618	34.5664	88.705	1.35965	Up
Unigene0022077	1754	358	1042	10.8523	27.8487	1.3596	Up
Unigene0022570	2192	204	593	4.94834	12.6818	1.35774	Up
Unigene0009594	314	31	90	5.24931	13.4363	1.35594	Up
Unigene0011227	2346	41	119	0.929236	2.37786	1.35555	Up
Unigene0003794	1745	757	2196	23.0659	58.9935	1.35479	Up
Unigene0044618	497	20	58	2.13966	5.47065	1.35433	Up
Unigene0008683	933	20	58	1.13977	2.91416	1.35433	Up
Unigene0010820	1066	108	313	5.38687	13.7643	1.35341	Up
Unigene0006919	1225	670	1938	29.081	74.1626	1.35062	Up
Unigene0010613	417	37	107	4.71776	12.0286	1.35029	Up
Unigene0020260	925	81	234	4.65601	11.8588	1.3488	Up
Unigene0023980	746	598	1727	42.6219	108.523	1.34833	Up
Unigene0007521	414	194	560	24.9156	63.4096	1.34765	Up
Unigene0006534	729	438	1264	31.946	81.2806	1.34727	Up
Unigene0019198	1973	626	1806	16.8701	42.9099	1.34684	Up
Unigene0017815	1649	292	842	9.41526	23.9364	1.34613	Up
Unigene0026848	1511	34	98	1.19642	3.04039	1.34553	Up
Unigene0021457	774	34	98	2.33565	5.93543	1.34553	Up
Unigene0009820	1727	996	2869	30.6646	77.8763	1.34461	Up
Unigene0007936	1041	459	1321	23.444	59.4866	1.34334	Up
Unigene0021032	718	32	92	2.36971	6.00663	1.34184	Up
Unigene0022293	852	24	69	1.49776	3.79644	1.34184	Up
Unigene0040611	780	1598	4590	108.931	275.858	1.34051	Up
Unigene0018925	583	2452	7040	223.626	566.072	1.3399	Up
Unigene0003687	954	23	66	1.28189	3.24312	1.33911	Up
Unigene0009259	2315	114	327	2.61833	6.62162	1.33854	Up
Unigene0003635	1186	803	2303	35.9999	91.0283	1.33832	Up
Unigene0000234	1407	173	496	6.53766	16.5255	1.33785	Up
Unigene0024092	526	89	255	8.99652	22.7259	1.3369	Up
Unigene0017714	253	44	126	9.24703	23.3463	1.33613	Up
Unigene0010361	1095	95	272	4.61296	11.6445	1.33589	Up
Unigene0029816	300	116	332	20.5592	51.8781	1.33534	Up
Unigene0039451	1932	21	60	0.57794	1.45583	1.33285	Up
Unigene0004952	483	21	60	2.31176	5.82333	1.33285	Up
Unigene0004549	2487	202	577	4.31863	10.876	1.3325	Up
Unigene0006274	1102	34	97	1.64047	4.12627	1.33073	Up
Unigene0042484	1341	365	1041	14.4722	36.3906	1.33028	Up
Unigene0037852	964	20	57	1.10312	2.77182	1.32924	Up
Unigene0016939	1728	33	94	1.01541	2.55007	1.32848	Up
Unigene0013523	1398	1815	5160	69.0303	173.025	1.32568	Up
Unigene0017883	2418	1600	4548	35.1831	88.1722	1.32544	Up
Unigene0026974	1945	63	179	1.72223	4.3142	1.32482	Up
Unigene0002650	206	37	105	9.55003	23.894	1.32307	Up
Unigene0020823	1986	408	1157	10.9232	27.31	1.32203	Up
Unigene0016765	1015	158	448	8.27678	20.6909	1.32185	Up
Unigene0015572	2266	1797	5091	42.1656	105.32	1.32064	Up
Unigene0003933	1600	53	150	1.76127	4.39479	1.31918	Up
Unigene0015694	4275	918	2596	11.4177	28.4666	1.318	Up
Unigene0017648	1392	115	325	4.39267	10.9449	1.31709	Up
Unigene0013301	1975	3355	9479	90.3225	224.99	1.3167	Up
Unigene0003954	514	40	113	4.13778	10.3058	1.31653	Up
Unigene0005289	383	34	96	4.72009	11.7501	1.31578	Up
Unigene0011950	1897	712	2010	19.9564	49.6702	1.31553	Up
Unigene0022966	1724	530	1496	16.3459	40.6782	1.31533	Up
Unigene0020044	1652	941	2655	30.2866	75.3393	1.31473	Up
Unigene0011575	1182	61	172	2.74399	6.82147	1.31381	Up
Unigene0007203	1719	1817	5123	56.2017	139.706	1.31371	Up
Unigene0004162	410	22	62	2.85305	7.08884	1.31305	Up
Unigene0016101	1989	2797	7876	74.7701	185.626	1.31186	Up
Unigene0022915	2868	5722	16112	106.081	263.353	1.31182	Up
Unigene0017763	1550	42	118	1.44075	3.56876	1.30861	Up
Unigene0021482	1347	57	160	2.24997	5.56826	1.30732	Up
Unigene0012666	2229	341	957	8.1342	20.1265	1.30703	Up
Unigene0021514	410	31	87	4.0202	9.94724	1.30703	Up
Unigene0006053	718	62	174	4.59132	11.3604	1.30703	Up
Unigene0014930	1917	510	1431	14.1455	34.9933	1.30674	Up
Unigene0004856	840	41	115	2.59522	6.41779	1.30622	Up
Unigene0011302	799	204	572	13.5754	33.5596	1.30573	Up
Unigene0015423	2266	368	1031	8.63492	21.3288	1.30455	Up
Unigene0021114	2501	1984	5557	42.1792	104.158	1.30417	Up
Unigene0010013	1939	73	204	2.00178	4.93196	1.30088	Up
Unigene0010271	1250	1082	3023	46.0243	113.369	1.30056	Up
Unigene0007183	1202	87	243	3.84844	9.47696	1.30015	Up
Unigene0041611	1867	220	614	6.2654	15.4167	1.29902	Up
Unigene0011862	1892	762	2126	21.4143	52.6756	1.29856	Up
Unigene0014026	1198	200	558	8.87653	21.8346	1.29855	Up
Unigene0008101	1185	75	209	3.36522	8.2679	1.29682	Up
Unigene0013562	845	28	78	1.76186	4.32718	1.29633	Up
Unigene0010749	1151	290	807	13.3965	32.8674	1.2948	Up
Unigene0007703	1169	32	89	1.45548	3.56897	1.29401	Up
Unigene0019483	1724	3108	8638	95.8548	234.878	1.29299	Up
Unigene0016794	2003	884	2456	23.4661	57.4797	1.29247	Up
Unigene0011099	1352	125	347	4.91591	12.0315	1.29129	Up
Unigene0035397	1369	40	111	1.55356	3.8009	1.29077	Up
Unigene0026100	1509	257	713	9.05554	22.1497	1.29041	Up
Unigene0008348	1640	101	280	3.27452	8.00353	1.28935	Up
Unigene0011374	2013	544	1507	14.369	35.0943	1.28828	Up
Unigene0017982	2039	647	1790	16.8716	41.1532	1.2864	Up
Unigene0010729	1027	209	578	10.8205	26.383	1.28585	Up
Unigene0009749	220	512	1415	123.742	301.51	1.28487	Up
Unigene0002070	1574	21	58	0.70939	1.72739	1.28394	Up
Unigene0001041	662	25	69	2.00795	4.88606	1.28295	Up
Unigene0002327	556	50	138	4.78151	11.6351	1.28295	Up
Unigene0018317	1612	194	535	6.39892	15.5581	1.28176	Up
Unigene0029215	1024	498	1372	25.8583	62.8089	1.28034	Up
Unigene0016668	1399	85	234	3.23051	7.84089	1.27925	Up
Unigene0020137	965	267	735	14.7114	35.7049	1.27919	Up
Unigene0022287	1832	1640	4514	47.598	115.506	1.27899	Up
Unigene0022857	1743	847	2331	25.8378	62.692	1.2788	Up
Unigene0019329	1752	84	231	2.54927	6.18081	1.27771	Up
Unigene0009478	2666	1327	3648	26.4656	64.1449	1.27722	Up
Unigene0017221	2613	111	305	2.25868	5.47177	1.27653	Up
Unigene0015991	1441	269	739	9.92564	24.0407	1.27625	Up
Unigene0035067	1881	47	129	1.32855	3.21491	1.27492	Up
Unigene0024487	995	31	85	1.65657	4.00464	1.27348	Up
Unigene0010197	2973	716	1963	12.8053	30.9523	1.27331	Up
Unigene0019199	1031	473	1296	24.3934	58.9269	1.27243	Up
Unigene0006893	2298	7046	19304	163.028	393.79	1.2723	Up
Unigene0030364	342	23	63	3.57579	8.63539	1.272	Up
Unigene0001241	1739	45	123	1.37589	3.31568	1.26894	Up
Unigene0038582	1345	26	71	1.02783	2.47459	1.26759	Up
Unigene0026247	276	26	71	5.00881	12.0591	1.26759	Up
Unigene0041350	414	37	101	4.75195	11.4364	1.26704	Up
Unigene0016134	2061	392	1070	10.113	24.3373	1.26697	Up
Unigene0019300	2198	1742	4753	42.1396	101.37	1.26637	Up
Unigene0004378	750	392	1069	27.7904	66.8165	1.26562	Up
Unigene0006516	292	1608	4382	292.802	703.488	1.2646	Up
Unigene0009444	877	813	2215	49.2903	118.397	1.26426	Up
Unigene0006150	868	54	147	3.30784	7.93898	1.26307	Up
Unigene0020759	2051	79	215	2.04801	4.91406	1.26269	Up
Unigene0007459	2552	1002	2725	20.8765	50.0557	1.26165	Up
Unigene0023215	1805	1218	3311	35.879	85.9903	1.26103	Up
Unigene0002394	894	53	144	3.15216	7.55079	1.26029	Up
Unigene0018075	1257	2906	7892	122.922	294.32	1.25964	Up
Unigene0020821	1432	298	809	11.0648	26.4833	1.25911	Up
Unigene0003004	917	66	179	3.82688	9.15063	1.2577	Up
Unigene0005025	1206	38	103	1.67535	4.00366	1.25685	Up
Unigene0011431	622	114	309	9.74507	23.2882	1.25685	Up
Unigene0042524	685	69	187	5.35586	12.7973	1.25665	Up
Unigene0010703	818	62	168	4.03003	9.62772	1.2564	Up
Unigene0009718	462	24	65	2.7621	6.59536	1.25569	Up
Unigene0016613	2330	600	1625	13.692	32.6937	1.25569	Up
Unigene0001896	1391	3638	9851	139.061	331.987	1.25541	Up
Unigene0013308	2537	1303	3525	27.3083	65.1337	1.25407	Up
Unigene0018276	2628	937	2532	18.9577	45.1654	1.25244	Up
Unigene0025205	766	190	513	13.1885	31.3947	1.25124	Up
Unigene0015626	4994	1443	3893	15.3634	36.5429	1.25009	Up
Unigene0020463	789	33	89	2.22386	5.28786	1.24962	Up
Unigene0003910	1153	49	132	2.25963	5.36676	1.24796	Up
Unigene0005465	1262	1674	4509	70.5288	167.49	1.24779	Up
Unigene0025990	209	26	70	6.61451	15.7007	1.24712	Up
Unigene0006459	1413	625	1682	23.5184	55.8022	1.24653	Up
Unigene0005408	807	443	1192	29.1877	69.2421	1.24629	Up
Unigene0016774	1566	608	1635	20.6434	48.9433	1.24543	Up
Unigene0005448	1354	48	129	1.88492	4.4662	1.24455	Up
Unigene0013388	1135	2699	7251	126.438	299.481	1.24404	Up
Unigene0028581	765	44	118	3.05817	7.23083	1.24149	Up
Unigene0009286	1328	97	260	3.88368	9.17788	1.24074	Up
Unigene0001303	1320	106	284	4.26975	10.0858	1.24011	Up
Unigene0023858	638	460	1232	38.3361	90.5227	1.23958	Up
Unigene0013032	1393	31	83	1.18326	2.79315	1.23912	Up
Unigene0014744	1683	355	950	11.2154	26.461	1.23839	Up
Unigene0012345	1579	1304	3486	43.9102	103.493	1.23691	Up
Unigene0001269	1224	550	1470	23.8919	56.2993	1.23659	Up
Unigene0019375	847	85	227	5.33588	12.5635	1.23544	Up
Unigene0015887	2076	2517	6713	64.4653	151.585	1.23353	Up
Unigene0022749	454	30	80	3.51347	8.26041	1.23332	Up
Unigene0001878	865	39	104	2.39728	5.63618	1.23332	Up
Unigene0002326	617	27	72	2.32675	5.47034	1.23332	Up
Unigene0003891	762	532	1417	37.1216	87.173	1.23162	Up
Unigene0015300	2144	1097	2921	27.2052	63.8666	1.23118	Up
Unigene0024857	1019	1639	4364	85.5215	200.76	1.23112	Up
Unigene0013705	1903	77	205	2.15141	5.0499	1.23097	Up
Unigene0013516	1898	1084	2884	30.3671	71.2306	1.22999	Up
Unigene0007345	1138	351	933	16.3997	38.4332	1.22869	Up
Unigene0010193	3836	875	2325	12.1283	28.4126	1.22816	Up
Unigene0018922	825	8248	21914	531.576	1245.19	1.22802	Up
Unigene0039767	734	134	356	9.70687	22.7364	1.22792	Up
Unigene0023746	2892	10300	27354	189.369	443.394	1.22739	Up
Unigene0019442	2237	1007	2674	23.935	56.0354	1.22722	Up
Unigene0021975	3020	345	916	6.07411	14.2186	1.22703	Up
Unigene0006461	1956	1151	3055	31.2879	73.2166	1.22657	Up
Unigene0015329	1006	52	138	2.74837	6.43055	1.22637	Up
Unigene0013768	1044	258	684	13.1398	30.713	1.22491	Up
Unigene0009358	584	5360	14210	488.003	1140.64	1.22488	Up
Unigene0014035	3382	202	534	3.17576	7.40176	1.22076	Up
Unigene0016854	2968	4701	12411	84.2164	196.024	1.21886	Up
Unigene0004605	937	444	1172	25.195	58.6348	1.21862	Up
Unigene0039963	1392	282	744	10.7716	25.0554	1.21789	Up
Unigene0014320	1556	467	1232	15.958	37.1166	1.21779	Up
Unigene0020062	673	85	224	6.71544	15.6027	1.21624	Up
Unigene0010747	1035	164	432	8.42508	19.5664	1.21562	Up
Unigene0015391	943	164	432	9.24703	21.4753	1.21562	Up
Unigene0014762	1286	217	571	8.972	20.8143	1.21408	Up
Unigene0024835	3085	391	1028	6.73894	15.6209	1.21288	Up
Unigene0013112	1702	97	255	3.03028	7.02341	1.21272	Up
Unigene0016019	2413	5369	14097	118.306	273.865	1.21094	Up
Unigene0021504	1622	451	1184	14.7841	34.2191	1.21075	Up
Unigene0014907	1969	1846	4840	49.849	115.23	1.20889	Up
Unigene0020025	962	37	97	2.04502	4.72676	1.20874	Up
Unigene0002043	1512	66	173	2.32093	5.36366	1.20851	Up
Unigene0012627	1771	58	152	1.74132	4.02339	1.20823	Up
Unigene0014029	3233	560	1466	9.20985	21.2567	1.20667	Up
Unigene0009825	1492	250	653	8.90926	20.5169	1.20344	Up
Unigene0003460	1466	543	1418	19.6941	45.3429	1.20311	Up
Unigene0022182	1808	233	607	6.85216	15.7383	1.19965	Up
Unigene0023747	2091	2680	6979	68.1477	156.461	1.19907	Up
Unigene0000994	586	432	1124	39.1973	89.9158	1.19782	Up
Unigene0023079	2115	2090	5434	52.542	120.442	1.19679	Up
Unigene0007781	835	30	78	1.91032	4.379	1.19679	Up
Unigene0000024	662	40	104	3.21272	7.36449	1.19679	Up
Unigene0017404	1328	65	169	2.60247	5.96562	1.19679	Up
Unigene0008032	486	334	868	36.541	83.7241	1.19613	Up
Unigene0013933	2322	924	2401	21.1583	48.4727	1.19595	Up
Unigene0009199	1094	239	620	11.6158	26.5669	1.19354	Up
Unigene0022381	2844	317	822	5.92652	13.5491	1.19294	Up
Unigene0001926	1319	2148	5568	86.5884	197.889	1.19245	Up
Unigene0025119	1239	178	461	7.63869	17.442	1.19117	Up
Unigene0000197	2530	506	1310	10.6341	24.2727	1.19064	Up
Unigene0018049	2287	50	129	1.16245	2.64418	1.18565	Up
Unigene0004320	552	83	214	7.99483	18.1736	1.18471	Up
Unigene0011703	949	33	85	1.84892	4.19875	1.18328	Up
Unigene0019342	971	80	206	4.38068	9.94524	1.18285	Up
Unigene0021666	1271	40	103	1.67334	3.79891	1.18285	Up
Unigene0014352	943	237	610	13.3631	30.3239	1.1822	Up
Unigene0005986	946	151	388	8.48704	19.2268	1.17979	Up
Unigene0009234	3378	10916	28044	171.82	389.177	1.17953	Up
Unigene0013289	2260	97	249	2.28209	5.16486	1.17837	Up
Unigene0012395	1730	376	965	11.5561	26.1486	1.17808	Up
Unigene0012864	951	69	177	3.85779	8.72489	1.17736	Up
Unigene0007336	1057	46	118	2.31395	5.23328	1.17736	Up
Unigene0015658	2407	611	1567	13.4969	30.5183	1.17704	Up
Unigene0018117	3336	525	1346	8.36765	18.9141	1.17657	Up
Unigene0012510	379	80	205	11.2233	25.3561	1.17583	Up
Unigene0009506	1553	863	2211	29.5467	66.7397	1.17555	Up
Unigene0000995	2041	50	128	1.30256	2.93991	1.17442	Up
Unigene0008299	390	129	330	17.5871	39.6658	1.17338	Up
Unigene0006564	823	538	1375	34.7578	78.3195	1.17203	Up
Unigene0027359	1090	45	115	2.19511	4.94582	1.17192	Up
Unigene0022157	3415	998	2550	15.5385	35.0039	1.17167	Up
Unigene0008594	1565	440	1123	14.9489	33.6382	1.17006	Up
Unigene0013177	280	96	245	18.2299	41.0181	1.16996	Up
Unigene0016388	955	29	74	1.6146	3.63242	1.16975	Up
Unigene0020975	2329	1304	3327	29.77	66.9654	1.16956	Up
Unigene0005058	1740	2843	7228	86.8756	194.731	1.16446	Up
Unigene0019494	2419	72	183	1.58258	3.54636	1.16406	Up
Unigene0007199	2931	811	2060	14.7121	32.9472	1.16315	Up
Unigene0001617	996	160	406	8.54144	19.1088	1.16169	Up
Unigene0020377	920	47	119	2.71632	6.06354	1.15851	Up
Unigene0013208	286	34	86	6.32096	14.0961	1.15708	Up
Unigene0020229	4189	3592	9080	45.5928	101.611	1.15619	Up
Unigene0000496	409	332	839	43.1604	96.1625	1.15577	Up
Unigene0000698	634	40	101	3.3546	7.46792	1.15456	Up
Unigene0015750	1396	1267	3199	48.2571	107.423	1.15449	Up
Unigene0005700	1145	42	106	1.95036	4.33978	1.15388	Up
Unigene0007578	917	428	1080	24.8167	55.2105	1.15363	Up
Unigene0003222	714	518	1306	38.5746	85.7457	1.15241	Up
Unigene0014530	2702	4701	11852	92.5071	205.624	1.15237	Up
Unigene0020168	1859	611	1540	17.4756	38.8337	1.15197	Up
Unigene0010233	1453	380	957	13.9056	30.8755	1.1508	Up
Unigene0016818	258	33	83	6.80087	15.0808	1.14893	Up
Unigene0018148	2333	855	2149	19.486	43.1806	1.14795	Up
Unigene0002601	1207	78	196	3.43604	7.6123	1.14759	Up
Unigene0012678	1966	129	324	3.4888	7.72554	1.1469	Up
Unigene0008426	1111	45	113	2.15362	4.76795	1.14661	Up
Unigene0012100	1143	152	381	7.07079	15.6259	1.144	Up
Unigene0007863	1677	1151	2885	36.4933	80.6455	1.14396	Up
Unigene0014761	691	555	1391	42.7056	94.3662	1.14384	Up
Unigene0026680	704	185	463	13.9723	30.8301	1.14177	Up
Unigene0008610	258	245	613	50.4913	111.38	1.14139	Up
Unigene0013249	2307	2457	6145	56.6276	124.865	1.1408	Up
Unigene0008932	1388	158	395	6.05254	13.3406	1.14021	Up
Unigene0008427	1272	32	80	1.33762	2.94829	1.14021	Up
Unigene0017332	1034	30	75	1.54266	3.40023	1.14021	Up
Unigene0005292	821	111	277	7.1887	15.8163	1.13761	Up
Unigene0019648	1538	103	257	3.56083	7.83329	1.1374	Up
Unigene0016514	2238	761	1898	18.0799	39.7561	1.13679	Up
Unigene0013757	1840	286	713	8.26454	18.1652	1.13617	Up
Unigene0020573	2002	555	1382	14.7401	32.3602	1.13448	Up
Unigene0021625	1669	2255	5615	71.839	157.711	1.13444	Up
Unigene0012565	1463	237	590	8.61339	18.9049	1.13411	Up
Unigene0009496	1090	319	794	15.5609	34.1477	1.13386	Up
Unigene0005918	474	45	112	5.04783	11.0766	1.13378	Up
Unigene0001389	507	375	933	39.3273	86.2663	1.13327	Up
Unigene0011328	734	39	97	2.82513	6.19502	1.13279	Up
Unigene0025358	3486	1180	2933	17.998	39.4414	1.13187	Up
Unigene0026305	1652	328	815	10.5568	23.1268	1.13138	Up
Unigene0024931	2907	1395	3464	25.5152	55.8599	1.13045	Up
Unigene0020991	223	29	72	6.91454	15.1354	1.13022	Up
Unigene0012821	940	535	1327	30.2619	66.1775	1.12884	Up
Unigene0014142	1279	67	166	2.78532	6.08422	1.12723	Up
Unigene0039671	998	53	131	2.82368	6.1533	1.12378	Up
Unigene0037695	1167	49	121	2.23252	4.86051	1.12243	Up
Unigene0008317	1429	49	121	1.8232	3.96936	1.12243	Up
Unigene0023458	1405	130	321	4.91969	10.7102	1.12234	Up
Unigene0003194	674	32	79	2.52441	5.49458	1.12206	Up
Unigene0026239	300	41	101	7.26663	15.7822	1.11894	Up
Unigene0037490	856	147	362	9.13091	19.8245	1.11845	Up
Unigene0009562	1819	65	160	1.89999	4.12339	1.11784	Up
Unigene0038836	762	150	369	10.4666	22.7007	1.11694	Up
Unigene0019622	2707	1857	4568	36.4749	79.1052	1.11687	Up
Unigene0021624	1743	12043	29617	367.373	796.546	1.11651	Up
Unigene0025444	2234	240	590	5.71213	12.3804	1.11596	Up
Unigene0042505	1195	81	199	3.60402	7.80643	1.11506	Up
Unigene0012733	709	138	339	10.3491	22.4141	1.1149	Up
Unigene0013731	1894	4836	11864	135.761	293.642	1.11298	Up
Unigene0043788	358	1225	3004	181.938	393.355	1.11238	Up
Unigene0022062	2745	499	1223	9.66559	20.8858	1.11159	Up
Unigene0011313	1972	433	1061	11.6748	25.2218	1.11127	Up
Unigene0026270	1566	120	294	4.07436	8.80081	1.11106	Up
Unigene0006777	1750	49	120	1.48877	3.21448	1.11046	Up
Unigene0014644	1454	38	93	1.3896	2.99837	1.10951	Up
Unigene0025707	368	38	93	5.49043	11.8468	1.10951	Up
Unigene0022047	1191	139	340	6.20545	13.3824	1.10873	Up
Unigene0005128	3216	151	369	2.4965	5.3787	1.10735	Up
Unigene0020754	3723	1526	3728	21.7937	46.9408	1.10693	Up
Unigene0012105	1889	560	1368	15.7625	33.9486	1.10685	Up
Unigene0016963	963	34	83	1.87725	4.04035	1.10586	Up
Unigene0006589	831	34	83	2.17545	4.68214	1.10586	Up
Unigene0008320	1812	298	727	8.74437	18.808	1.10492	Up
Unigene0037814	713	139	339	10.3656	22.2883	1.10448	Up
Unigene0002848	708	281	684	21.103	45.2887	1.10171	Up
Unigene0023549	1249	173	421	7.36468	15.8011	1.10133	Up
Unigene0022247	2955	1073	2608	19.3069	41.373	1.09957	Up
Unigene0008834	514	3291	7998	340.436	729.433	1.09939	Up
Unigene0009143	1238	49	119	2.10448	4.50603	1.09839	Up
Unigene0005324	803	1309	3177	86.6751	185.468	1.09748	Up
Unigene0020057	2002	2292	5559	60.8725	130.167	1.0965	Up
Unigene0007993	901	408	989	24.0772	51.4563	1.09568	Up
Unigene0002847	860	818	1981	50.5737	107.982	1.09434	Up
Unigene0017197	403	100	242	13.1937	28.1499	1.09329	Up
Unigene0013785	968	1107	2678	60.8055	129.689	1.09278	Up
Unigene0019966	1648	208	503	6.71083	14.308	1.09226	Up
Unigene0037947	1523	68	164	2.37399	5.04791	1.08837	Up
Unigene0008641	1722	107	258	3.30385	7.0235	1.08804	Up
Unigene0008406	1569	78	188	2.64327	5.61697	1.08747	Up
Unigene0014742	366	125	301	18.1593	38.5525	1.08612	Up
Unigene0001454	1216	204	491	8.92004	18.9285	1.08543	Up
Unigene0005390	727	337	811	24.6471	52.2942	1.08523	Up
Unigene0013767	2803	1121	2697	21.2644	45.105	1.08485	Up
Unigene0012493	1001	700	1684	37.1821	78.8634	1.08475	Up
Unigene0005444	1276	42	101	1.75012	3.71055	1.08417	Up
Unigene0005929	1595	231	555	7.70055	16.3117	1.08288	Up
Unigene0043880	1827	169	406	4.91834	10.4173	1.08274	Up
Unigene0025208	333	70	168	11.177	23.6501	1.08131	Up
Unigene0013406	965	803	1927	44.2444	93.6099	1.08117	Up
Unigene0015030	1396	366	878	13.9401	29.4833	1.08066	Up
Unigene0042117	656	9139	21918	740.739	1566.26	1.08029	Up
Unigene0019545	552	83	199	7.99483	16.8998	1.07987	Up
Unigene0008464	832	1910	4576	122.062	257.828	1.07879	Up
Unigene0016825	1775	455	1090	13.6296	28.7869	1.07867	Up
Unigene0022501	1741	132	316	4.0313	8.50855	1.07767	Up
Unigene0011004	1621	1312	3139	43.0349	90.7769	1.07682	Up
Unigene0025705	2484	766	1832	16.3964	34.5733	1.07628	Up
Unigene0023838	1921	253	605	7.00267	14.7637	1.07608	Up
Unigene0016820	1344	642	1533	25.3984	53.47	1.07399	Up
Unigene0002291	910	320	764	18.6973	39.3568	1.07378	Up
Unigene0020820	1484	2060	4918	73.808	155.354	1.07371	Up
Unigene0026835	1567	93	222	3.15562	6.64127	1.07354	Up
Unigene0020287	520	62	148	6.33955	13.3421	1.07354	Up
Unigene0041816	779	512	1222	34.9464	73.5362	1.07331	Up
Unigene0007648	793	44	105	2.95019	6.20702	1.07309	Up
Unigene0021137	2060	1760	4199	45.4272	95.5534	1.07275	Up
Unigene0020369	2373	190	453	4.25722	8.94886	1.07179	Up
Unigene0020666	3951	1023	2439	13.767	28.9382	1.07176	Up
Unigene0019411	1590	159	379	5.31704	11.174	1.07145	Up
Unigene0000785	1281	1347	3209	55.9099	117.432	1.07065	Up
Unigene0012311	1211	59327	141199	2604.82	5465.81	1.06925	Up
Unigene0019879	1543	87	207	2.99794	6.28886	1.06882	Up
Unigene0011426	1479	411	977	14.7756	30.9666	1.0675	Up
Unigene0014025	901	101	240	5.96028	12.4869	1.06696	Up
Unigene0035182	2681	120	285	2.37988	4.98328	1.06621	Up
Unigene0019469	2788	263	624	5.01572	10.492	1.06476	Up
Unigene0020293	1684	149	353	4.70451	9.82652	1.06264	Up
Unigene0009849	1930	307	727	8.45768	17.6581	1.062	Up
Unigene0016144	2722	154	364	3.00817	6.26874	1.05929	Up
Unigene0006098	368	298	704	43.0565	89.6793	1.05854	Up
Unigene0022964	3074	810	1913	14.0104	29.1728	1.05812	Up
Unigene0025169	4122	3718	8775	47.9592	99.7945	1.05715	Up
Unigene0018977	1702	791	1865	24.7108	51.3673	1.05571	Up
Unigene0018220	1538	2127	5012	73.5329	152.764	1.05485	Up
Unigene0010375	2842	893	2104	16.707	34.7048	1.05468	Up
Unigene0019327	524	59	139	5.98675	12.4351	1.05458	Up
Unigene0024768	2534	164	386	3.44118	7.14082	1.05319	Up
Unigene0026875	551	34	80	3.28093	6.80622	1.05275	Up
Unigene0007354	1519	37	87	1.29513	2.6849	1.05177	Up
Unigene0005788	859	9130	21458	565.129	1171.02	1.05111	Up
Unigene0011279	1948	197	463	5.37709	11.1419	1.0511	Up
Unigene0006134	1166	80	188	3.64806	7.55834	1.05094	Up
Unigene0017800	1656	40	94	1.28431	2.66094	1.05094	Up
Unigene0025163	1825	4003	9405	116.625	241.581	1.05063	Up
Unigene0004947	677	270	634	21.2053	43.9003	1.0498	Up
Unigene0013098	1540	417	979	14.3975	29.8009	1.04954	Up
Unigene0023069	1840	945	2218	27.3076	56.5081	1.04915	Up
Unigene0006915	1667	49	115	1.5629	3.23392	1.04906	Up
Unigene0004421	621	78	183	6.67841	13.8142	1.04858	Up
Unigene0017126	920	423	992	24.4468	50.5465	1.04796	Up
Unigene0016083	4946	1102	2580	11.8467	24.453	1.04553	Up
Unigene0013991	2246	173	405	4.0955	8.45303	1.04543	Up
Unigene0007257	1208	44	103	1.93667	3.99703	1.04535	Up
Unigene0009345	483	71	166	7.81595	16.1112	1.04357	Up
Unigene0001512	1105	151	353	7.26583	14.9754	1.0434	Up
Unigene0019098	2283	311	727	7.2431	14.9278	1.04332	Up
Unigene0017067	3399	1361	3178	21.2901	43.8299	1.04173	Up
Unigene0026407	2517	558	1302	11.7875	24.2491	1.04067	Up
Unigene0021079	1438	299	697	11.0556	22.7217	1.03929	Up
Unigene0022566	2032	673	1568	17.6101	36.1734	1.03853	Up
Unigene0023841	1314	2265	5277	91.6523	188.26	1.03849	Up
Unigene0013031	1239	55	128	2.36027	4.8429	1.03692	Up
Unigene0023314	476	212	493	23.681	48.552	1.0358	Up
Unigene0017590	1415	327	760	12.2874	25.1782	1.03499	Up
Unigene0029097	1166	290	674	13.2242	27.0975	1.03498	Up
Unigene0012509	799	332	771	22.0934	45.235	1.03383	Up
Unigene0006802	1115	784	1820	37.3862	76.518	1.03329	Up
Unigene0007219	1462	196	455	7.12819	14.5892	1.03329	Up
Unigene0015269	945	1047	2430	58.9095	120.543	1.03298	Up
Unigene0016122	2615	2301	5338	46.7859	95.6917	1.03232	Up
Unigene0020403	2881	485	1125	8.95094	18.3053	1.03215	Up
Unigene0024823	1146	379	879	17.5843	35.956	1.03195	Up
Unigene0006592	354	44	102	6.60876	13.5072	1.03127	Up
Unigene0041288	654	538	1247	43.7396	89.3832	1.03106	Up
Unigene0011560	1885	101	234	2.84892	5.81931	1.03043	Up
Unigene0007605	1365	455	1053	17.7235	36.1629	1.02885	Up
Unigene0018155	1382	1738	4019	66.867	136.326	1.02769	Up
Unigene0002159	519	109	252	11.1668	22.7615	1.02738	Up
Unigene0010082	1689	251	580	7.90159	16.0978	1.02665	Up
Unigene0004082	4476	2656	6132	31.5506	64.2213	1.02538	Up
Unigene0001566	1688	264	609	8.31576	16.9127	1.02418	Up
Unigene0002475	1241	134	309	5.74121	11.6722	1.02365	Up
Unigene0005973	1604	59	136	1.95577	3.97468	1.0231	Up
Unigene0020372	1146	132	304	6.12434	12.4353	1.02181	Up
Unigene0013742	930	43	99	2.45842	4.99022	1.02137	Up
Unigene0039943	314	266	612	45.0425	91.3669	1.02039	Up
Unigene0021255	472	47	108	5.29451	10.7263	1.01858	Up
Unigene0012600	1992	337	774	8.9952	18.2146	1.01787	Up
Unigene0002596	1040	81	186	4.14116	8.38392	1.01759	Up
Unigene0042909	1316	254	583	10.2624	20.7673	1.01695	Up
Unigene0035761	938	105	241	5.95192	12.0443	1.01692	Up
Unigene0002697	269	95	218	18.7777	37.9902	1.01661	Up
Unigene0016467	1326	499	1145	20.0091	40.479	1.01652	Up
Unigene0008429	1008	85	195	4.48362	9.06862	1.01622	Up
Unigene0025924	2765	609	1397	11.711	23.6847	1.0161	Up
Unigene0004740	1604	266	610	8.81754	17.8276	1.01566	Up
Unigene0009240	2666	331	759	6.60143	13.3459	1.01555	Up
Unigene0003675	1390	772	1770	29.5306	59.6933	1.01536	Up
Unigene0009110	2076	72	165	1.84406	3.72584	1.01468	Up
Unigene0044522	218	141	323	34.3901	69.4566	1.01412	Up
Unigene0016682	1873	52	119	1.47617	2.97836	1.01266	Up
Unigene0012530	1625	465	1064	15.2149	30.6941	1.01248	Up
Unigene0024826	1484	42	96	1.50482	3.03253	1.01093	Up
Unigene0008183	2259	437	998	10.2857	20.7101	1.00969	Up
Unigene0004728	287	212	484	39.2757	79.0553	1.00922	Up
Unigene0008077	1057	99	226	4.98001	10.0231	1.0091	Up
Unigene0042875	1412	124	283	4.66936	9.39548	1.00874	Up
Unigene0021475	3023	1067	2434	18.7671	37.7442	1.00805	Up
Unigene0006797	998	382	871	20.3518	40.9124	1.00738	Up
Unigene0026476	721	61	139	4.49847	9.03747	1.00648	Up
Unigene0019431	2281	950	2164	22.1446	44.4733	1.00598	Up
Unigene0024786	1419	245	558	9.18024	18.434	1.00576	Up
Unigene0008842	2011	6593	15008	174.318	349.847	1.00501	Up
Unigene0010842	1396	156	355	5.94168	11.9209	1.00455	Up
Unigene0016747	2142	1094	2489	27.1561	54.4719	1.00423	Up
Unigene0044948	571	193	439	17.9718	36.0409	1.0039	Up
Unigene0010622	2822	1634	3715	30.7869	61.7119	1.00323	Up
Unigene0018336	967	399	907	21.939	43.9692	1.00299	Up
Unigene0021644	1840	756	1716	21.8461	43.7187	1.00087	Up
Unigene0012021	2733	2140	4856	41.6336	83.2926	1.00044	Up
Unigene0018749	1794	938	2128	27.8004	55.6053	1.00012	Up
Unigene0010464	2168	417	946	10.227	20.455	1.00007	Up
Unigene0010515	1945	21968	0	600.539	0.001	-19.1959	Down
Unigene0020819	1292	2891	0	118.975	0.001	-16.8603	Down
Unigene0030991	206	325	0	83.8854	0.001	-16.3561	Down
Unigene0025534	669	243	0	19.313	0.001	-14.2373	Down
Unigene0010516	3941	30663	2	413.693	0.0237898	-14.0859	Down
Unigene0013580	949	227	0	12.7183	0.001	-13.6346	Down
Unigene0014534	232	45	0	10.3132	0.001	-13.3322	Down
Unigene0005191	749	137	0	9.72544	0.001	-13.2475	Down
Unigene0012250	1144	207	0	9.62088	0.001	-13.232	Down
Unigene0010517	5370	43642	6	432.116	0.0523774	-13.0102	Down
Unigene0040430	400	62	0	8.24142	0.001	-13.0087	Down
Unigene0028726	270	40	0	7.8771	0.001	-12.9434	Down
Unigene0039340	279	41	0	7.81358	0.001	-12.9318	Down
Unigene0019641	1099	160	0	7.74092	0.001	-12.9183	Down
Unigene0018168	257	35	0	7.24111	0.001	-12.822	Down
Unigene0011446	533	69	0	6.88323	0.001	-12.7489	Down
Unigene0025533	224	28	0	6.64631	0.001	-12.6983	Down
Unigene0003818	1710	200	0	6.21877	0.001	-12.6024	Down
Unigene0037591	1363	153	0	5.96851	0.001	-12.5432	Down
Unigene0000703	843	94	0	5.92885	0.001	-12.5335	Down
Unigene0009001	230	25	0	5.7794	0.001	-12.4967	Down
Unigene0021608	358	38	0	5.64379	0.001	-12.4624	Down
Unigene0013370	341	36	0	5.6133	0.001	-12.4546	Down
Unigene0004543	335	35	0	5.55512	0.001	-12.4396	Down
Unigene0040431	278	28	0	5.3553	0.001	-12.3868	Down
Unigene0036260	288	29	0	5.35397	0.001	-12.3864	Down
Unigene0004268	549	55	0	5.32673	0.001	-12.379	Down
Unigene0021609	253	25	0	5.254	0.001	-12.3592	Down
Unigene0042308	256	25	0	5.19243	0.001	-12.3422	Down
Unigene0028235	290	27	0	4.95035	0.001	-12.2733	Down
Unigene0015384	1135	98	0	4.59093	0.001	-12.1646	Down
Unigene0029217	572	48	0	4.46186	0.001	-12.1234	Down
Unigene0018603	896	75	0	4.45065	0.001	-12.1198	Down
Unigene0007526	659	55	0	4.43759	0.001	-12.1156	Down
Unigene0037847	1254	101	0	4.28247	0.001	-12.0642	Down
Unigene0034420	275	22	0	4.25364	0.001	-12.0545	Down
Unigene0007544	590	47	0	4.23561	0.001	-12.0484	Down
Unigene0007313	843	67	0	4.22588	0.001	-12.045	Down
Unigene0004272	620	48	0	4.11642	0.001	-12.0072	Down
Unigene0041562	975	75	0	4.09003	0.001	-11.9979	Down
Unigene0042644	392	30	0	4.06917	0.001	-11.9905	Down
Unigene0000397	991	75	0	4.024	0.001	-11.9744	Down
Unigene0029193	358	27	0	4.01006	0.001	-11.9694	Down
Unigene0023201	310	23	0	3.9449	0.001	-11.9458	Down
Unigene0032862	637	47	0	3.92309	0.001	-11.9378	Down
Unigene0037669	219	16	0	3.8846	0.001	-11.9235	Down
Unigene0041935	536	39	0	3.86875	0.001	-11.9176	Down
Unigene0025490	552	40	0	3.85293	0.001	-11.9117	Down
Unigene0005498	293	21	0	3.81085	0.001	-11.8959	Down
Unigene0040812	354	25	0	3.75497	0.001	-11.8746	Down
Unigene0016447	586	41	0	3.72012	0.001	-11.8611	Down
Unigene0043450	386	27	0	3.71918	0.001	-11.8608	Down
Unigene0042083	215	15	0	3.70957	0.001	-11.857	Down
Unigene0008477	1509	105	0	3.69973	0.001	-11.8532	Down
Unigene0021921	204	14	0	3.64895	0.001	-11.8333	Down
Unigene0013539	204	14	0	3.64895	0.001	-11.8333	Down
Unigene0021794	292	20	0	3.64181	0.001	-11.8304	Down
Unigene0032847	503	34	0	3.59403	0.001	-11.8114	Down
Unigene0024921	433	29	0	3.56107	0.001	-11.7981	Down
Unigene0039841	254	17	0	3.55865	0.001	-11.7971	Down
Unigene0039000	314	21	0	3.55599	0.001	-11.796	Down
Unigene0023147	675	45	0	3.5447	0.001	-11.7914	Down
Unigene0041755	301	20	0	3.53292	0.001	-11.7866	Down
Unigene0024805	333	22	0	3.51276	0.001	-11.7784	Down
Unigene0042309	320	21	0	3.48931	0.001	-11.7687	Down
Unigene0026884	292	19	0	3.45972	0.001	-11.7564	Down
Unigene0027217	310	20	0	3.43035	0.001	-11.7441	Down
Unigene0032060	374	24	0	3.41201	0.001	-11.7364	Down
Unigene0013627	421	27	0	3.40998	0.001	-11.7355	Down
Unigene0031802	785	50	0	3.38665	0.001	-11.7256	Down
Unigene0035219	364	23	0	3.35967	0.001	-11.7141	Down
Unigene0041616	285	18	0	3.35813	0.001	-11.7134	Down
Unigene0041408	587	37	0	3.35146	0.001	-11.7106	Down
Unigene0035830	360	22	0	3.2493	0.001	-11.6659	Down
Unigene0007652	442	27	0	3.24797	0.001	-11.6653	Down
Unigene0021912	515	31	0	3.20055	0.001	-11.6441	Down
Unigene0006741	982	59	0	3.19456	0.001	-11.6414	Down
Unigene0000448	319	19	0	3.16689	0.001	-11.6289	Down
Unigene0030540	443	26	0	3.12061	0.001	-11.6076	Down
Unigene0036216	940	55	0	3.11104	0.001	-11.6032	Down
Unigene0001225	274	16	0	3.10484	0.001	-11.6003	Down
Unigene0030668	531	31	0	3.10411	0.001	-11.6	Down
Unigene0041434	553	32	0	3.07677	0.001	-11.5872	Down
Unigene0043857	590	34	0	3.06406	0.001	-11.5812	Down
Unigene0004903	643	37	0	3.05957	0.001	-11.5791	Down
Unigene0001170	265	15	0	3.00965	0.001	-11.5554	Down
Unigene0031150	760	43	0	3.00833	0.001	-11.5547	Down
Unigene0043225	779	44	0	3.00321	0.001	-11.5523	Down
Unigene0038684	425	24	0	3.00257	0.001	-11.552	Down
Unigene0042830	594	33	0	2.95391	0.001	-11.5284	Down
Unigene0000417	505	28	0	2.94806	0.001	-11.5256	Down
Unigene0038622	361	20	0	2.94573	0.001	-11.5244	Down
Unigene0021815	526	29	0	2.93145	0.001	-11.5174	Down
Unigene0041649	418	23	0	2.92565	0.001	-11.5145	Down
Unigene0021989	516	28	0	2.88522	0.001	-11.4945	Down
Unigene0021279	314	17	0	2.87865	0.001	-11.4912	Down
Unigene0014252	827	44	0	2.8289	0.001	-11.466	Down
Unigene0031948	546	29	0	2.82407	0.001	-11.4636	Down
Unigene0017116	227	12	0	2.81077	0.001	-11.4568	Down
Unigene0030768	610	32	0	2.78927	0.001	-11.4457	Down
Unigene0006744	286	15	0	2.78866	0.001	-11.4454	Down
Unigene0040231	286	15	0	2.78866	0.001	-11.4454	Down
Unigene0002028	632	33	0	2.7763	0.001	-11.439	Down
Unigene0044870	427	22	0	2.73946	0.001	-11.4197	Down
Unigene0006596	1148	59	0	2.73263	0.001	-11.4161	Down
Unigene0009117	273	14	0	2.72669	0.001	-11.4129	Down
Unigene0014428	396	20	0	2.68538	0.001	-11.3909	Down
Unigene0004780	357	18	0	2.68086	0.001	-11.3885	Down
Unigene0014944	540	27	0	2.65852	0.001	-11.3764	Down
Unigene0021049	501	25	0	2.65322	0.001	-11.3735	Down
Unigene0041672	342	17	0	2.64298	0.001	-11.3679	Down
Unigene0034655	524	26	0	2.63823	0.001	-11.3654	Down
Unigene0034275	285	14	0	2.61188	0.001	-11.3509	Down
Unigene0042659	350	17	0	2.58256	0.001	-11.3346	Down
Unigene0029250	330	16	0	2.57796	0.001	-11.332	Down
Unigene0025273	435	21	0	2.56685	0.001	-11.3258	Down
Unigene0032206	229	11	0	2.55404	0.001	-11.3186	Down
Unigene0011057	272	13	0	2.54123	0.001	-11.3113	Down
Unigene0001548	293	14	0	2.54057	0.001	-11.3109	Down
Unigene0033670	275	13	0	2.51351	0.001	-11.2955	Down
Unigene0043681	1212	57	0	2.50059	0.001	-11.2881	Down
Unigene0029876	234	11	0	2.49947	0.001	-11.2874	Down
Unigene0033869	257	12	0	2.48267	0.001	-11.2777	Down
Unigene0043132	429	20	0	2.47881	0.001	-11.2754	Down
Unigene0044732	236	11	0	2.47828	0.001	-11.2751	Down
Unigene0033506	580	27	0	2.47518	0.001	-11.2733	Down
Unigene0029453	281	13	0	2.45984	0.001	-11.2644	Down
Unigene0009271	478	22	0	2.44718	0.001	-11.2569	Down
Unigene0006928	327	15	0	2.43901	0.001	-11.2521	Down
Unigene0030145	372	17	0	2.42983	0.001	-11.2466	Down
Unigene0032888	310	14	0	2.40125	0.001	-11.2296	Down
Unigene0032428	311	14	0	2.39352	0.001	-11.2249	Down
Unigene0025921	358	16	0	2.37633	0.001	-11.2145	Down
Unigene0043280	270	12	0	2.36313	0.001	-11.2065	Down
Unigene0027910	271	12	0	2.35441	0.001	-11.2012	Down
Unigene0018344	275	12	0	2.32016	0.001	-11.18	Down
Unigene0044563	253	11	0	2.31176	0.001	-11.1748	Down
Unigene0034125	648	28	0	2.29749	0.001	-11.1658	Down
Unigene0000526	534	23	0	2.29011	0.001	-11.1612	Down
Unigene0038287	279	12	0	2.2869	0.001	-11.1592	Down
Unigene0043146	513	22	0	2.28021	0.001	-11.155	Down
Unigene0005240	841	36	0	2.27602	0.001	-11.1523	Down
Unigene0031504	352	15	0	2.26579	0.001	-11.1458	Down
Unigene0003722	658	28	0	2.26257	0.001	-11.1437	Down
Unigene0028220	331	14	0	2.2489	0.001	-11.135	Down
Unigene0027729	497	21	0	2.24664	0.001	-11.1336	Down
Unigene0028947	403	17	0	2.24292	0.001	-11.1312	Down
Unigene0003397	716	30	0	2.22781	0.001	-11.1214	Down
Unigene0028099	287	12	0	2.22315	0.001	-11.1184	Down
Unigene0026059	432	18	0	2.21544	0.001	-11.1134	Down
Unigene0033100	289	12	0	2.20777	0.001	-11.1084	Down
Unigene0005061	389	16	0	2.18696	0.001	-11.0947	Down
Unigene0024116	535	22	0	2.18645	0.001	-11.0944	Down
Unigene0032126	660	27	0	2.17515	0.001	-11.0869	Down
Unigene0003805	758	31	0	2.17452	0.001	-11.0865	Down
Unigene0043795	318	13	0	2.17363	0.001	-11.0859	Down
Unigene0031373	322	13	0	2.14663	0.001	-11.0679	Down
Unigene0000651	522	21	0	2.13904	0.001	-11.0627	Down
Unigene0006841	324	13	0	2.13338	0.001	-11.0589	Down
Unigene0036819	377	15	0	2.11553	0.001	-11.0468	Down
Unigene0014301	277	11	0	2.11146	0.001	-11.044	Down
Unigene0040554	304	12	0	2.09883	0.001	-11.0354	Down
Unigene0007653	914	36	0	2.09424	0.001	-11.0322	Down
Unigene0034628	305	12	0	2.09195	0.001	-11.0306	Down
Unigene0012092	356	14	0	2.09097	0.001	-11.03	Down
Unigene0002606	358	14	0	2.07929	0.001	-11.0219	Down
Unigene0028263	307	12	0	2.07832	0.001	-11.0212	Down
Unigene0043247	411	16	0	2.0699	0.001	-11.0153	Down
Unigene0003471	412	16	0	2.06487	0.001	-11.0118	Down
Unigene0039123	361	14	0	2.06201	0.001	-11.0098	Down
Unigene0025519	490	19	0	2.06171	0.001	-11.0096	Down
Unigene0041723	387	15	0	2.06087	0.001	-11.009	Down
Unigene0024386	439	17	0	2.05899	0.001	-11.0077	Down
Unigene0043131	286	11	0	2.04502	0.001	-10.9979	Down
Unigene0030524	392	15	0	2.03458	0.001	-10.9905	Down
Unigene0034637	366	14	0	2.03384	0.001	-10.99	Down
Unigene0010680	602	23	0	2.03143	0.001	-10.9883	Down
Unigene0030288	290	11	0	2.01681	0.001	-10.9779	Down
Unigene0013886	1003	38	0	2.01443	0.001	-10.9762	Down
Unigene0039465	293	11	0	1.99616	0.001	-10.963	Down
Unigene0024925	508	19	0	1.98866	0.001	-10.9576	Down
Unigene0028826	321	12	0	1.98768	0.001	-10.9569	Down
Unigene0037218	509	19	0	1.98475	0.001	-10.9547	Down
Unigene0004109	402	15	0	1.98397	0.001	-10.9542	Down
Unigene0041756	323	12	0	1.97537	0.001	-10.9479	Down
Unigene0043529	485	18	0	1.97334	0.001	-10.9464	Down
Unigene0037522	325	12	0	1.96322	0.001	-10.939	Down
Unigene0025562	651	24	0	1.9602	0.001	-10.9368	Down
Unigene0001641	380	14	0	1.95891	0.001	-10.9358	Down
Unigene0038350	381	14	0	1.95377	0.001	-10.932	Down
Unigene0027341	410	15	0	1.94526	0.001	-10.9257	Down
Unigene0006361	930	34	0	1.94387	0.001	-10.9247	Down
Unigene0044738	301	11	0	1.94311	0.001	-10.9241	Down
Unigene0030688	356	13	0	1.94162	0.001	-10.923	Down
Unigene0037648	357	13	0	1.93618	0.001	-10.919	Down
Unigene0022601	385	14	0	1.93347	0.001	-10.917	Down
Unigene0041856	305	11	0	1.91762	0.001	-10.9051	Down
Unigene0032878	333	12	0	1.91605	0.001	-10.9039	Down
Unigene0001895	611	22	0	1.91448	0.001	-10.9027	Down
Unigene0029123	389	14	0	1.91359	0.001	-10.9021	Down
Unigene0030713	446	16	0	1.90746	0.001	-10.8974	Down
Unigene0027273	391	14	0	1.9038	0.001	-10.8947	Down
Unigene0031113	475	17	0	1.90294	0.001	-10.894	Down
Unigene0007684	420	15	0	1.89894	0.001	-10.891	Down
Unigene0037397	449	16	0	1.89472	0.001	-10.8878	Down
Unigene0004228	393	14	0	1.89411	0.001	-10.8873	Down
Unigene0044371	337	12	0	1.89331	0.001	-10.8867	Down
Unigene0035062	394	14	0	1.88931	0.001	-10.8836	Down
Unigene0028013	339	12	0	1.88214	0.001	-10.8782	Down
Unigene0035815	311	11	0	1.88063	0.001	-10.877	Down
Unigene0040010	540	19	0	1.87081	0.001	-10.8694	Down
Unigene0002029	601	21	0	1.85787	0.001	-10.8594	Down
Unigene0001629	316	11	0	1.85087	0.001	-10.854	Down
Unigene0035044	491	17	0	1.84093	0.001	-10.8462	Down
Unigene0001010	405	14	0	1.83799	0.001	-10.8439	Down
Unigene0005825	436	15	0	1.82926	0.001	-10.837	Down
Unigene0025491	349	12	0	1.82821	0.001	-10.8362	Down
Unigene0013212	496	17	0	1.82237	0.001	-10.8316	Down
Unigene0030549	935	32	0	1.81974	0.001	-10.8295	Down
Unigene0027339	351	12	0	1.81779	0.001	-10.828	Down
Unigene0031499	322	11	0	1.81638	0.001	-10.8269	Down
Unigene0007089	616	21	0	1.81263	0.001	-10.8239	Down
Unigene0030019	558	19	0	1.81046	0.001	-10.8221	Down
Unigene0012734	412	14	0	1.80676	0.001	-10.8192	Down
Unigene0030074	474	16	0	1.79478	0.001	-10.8096	Down
Unigene0035562	327	11	0	1.78861	0.001	-10.8046	Down
Unigene0031655	329	11	0	1.77774	0.001	-10.7958	Down
Unigene0028787	330	11	0	1.77235	0.001	-10.7914	Down
Unigene0037827	512	17	0	1.76542	0.001	-10.7858	Down
[truncated: 3,798 more rows]
