# Supplementary material for: Development of the petaloid bracts of a paleoherb species, Saururus chinensis
Source: PLoS One. 2021 Sep 2;16(9):e0255679. doi: 10.1371/journal.pone.0255679 (PMC8412408; doi:10.1371/journal.pone.0255679)
Supplement: S4 Table — (XLS) [file pone.0255679.s004.xls]

## Sheet: S.ch-2-VS-S.ch-3.path
#Pathway	green-VS-white	All-Unigene	Pvalue	Qvalue	Pathway ID	Genes	KOs
Ribosome	121	305	1.35434e-14	1.5304e-12	ko03010	Unigene0042308;Unigene0042309;Unigene0042445;Unigene0010676;Unigene0000352;Unigene0006048;Unigene0008285;Unigene0022794;Unigene0008741;Unigene0002796;Unigene0006206;Unigene0020551;Unigene0017208;Unigene0000075;Unigene0005261;Unigene0019922;Unigene0012386;Unigene0003563;Unigene0006121;Unigene0015099;Unigene0015065;Unigene0015379;Unigene0013429;Unigene0015588;Unigene0018815;Unigene0018812;Unigene00…	K02953+K02937+K02978
DNA replication	30	51	3.41546e-09	1.92973e-07	ko03030	Unigene0017886;Unigene0014565;Unigene0014474;Unigene0021400;Unigene0012374;Unigene0002184;Unigene0003554;Unigene0017618;Unigene0016126;Unigene0022674;Unigene0015253;Unigene0003738;Unigene0026108;Unigene0015240;Unigene0007139;Unigene0003565;Unigene0003178;Unigene0013033;Unigene0016173;Unigene0013204;Unigene0001271;Unigene0023736;Unigene0002589;Unigene0025784;Unigene0022676;Unigene0023408;Unigene00…	K07466+K02324+K02209
Ribosome biogenesis in eukaryotes	45	117	8.83283e-06	0.000332703	ko03008	Unigene0001486;Unigene0022525;Unigene0010176;Unigene0021815;Unigene0043003;Unigene0019947;Unigene0018965;Unigene0008859;Unigene0042618;Unigene0019948;Unigene0025139;Unigene0024336;Unigene0020100;Unigene0006266;Unigene0017857;Unigene0010727;Unigene0010726;Unigene0010725;Unigene0014245;Unigene0011918;Unigene0010174;Unigene0021706;Unigene0024629;Unigene0014871;Unigene0012126;Unigene0025257;Unigene00…	K12619+K01164+K14549
Mismatch repair	19	40	0.000150161	0.00424205	ko03430	Unigene0017886;Unigene0019771;Unigene0022674;Unigene0002262;Unigene0041142;Unigene0003565;Unigene0003178;Unigene0019413;Unigene0005452;Unigene0013033;Unigene0016173;Unigene0013204;Unigene0019412;Unigene0011042;Unigene0023736;Unigene0002589;Unigene0025784;Unigene0022676;Unigene0023810	K07466+K10746+K04802
Homologous recombination	19	43	0.000480185	0.0102433	ko03440	Unigene0007313;Unigene0018293;Unigene0017886;Unigene0009398;Unigene0042094;Unigene0018559;Unigene0021685;Unigene0041097;Unigene0003178;Unigene0021848;Unigene0011445;Unigene0013204;Unigene0002589;Unigene0012540;Unigene0016864;Unigene0023408;Unigene0021621;Unigene0022354;Unigene0023407	K10875+K08775+K07466
Base excision repair	17	37	0.000543891	0.0102433	ko03410	Unigene0014565;Unigene0017618;Unigene0022674;Unigene0003738;Unigene0006852;Unigene0021216;Unigene0003178;Unigene0013204;Unigene0002589;Unigene0006425;Unigene0022676;Unigene0006360;Unigene0023408;Unigene0017778;Unigene0013727;Unigene0023810;Unigene0023407	K02324+K04802+K02325
Nucleotide excision repair	24	67	0.00332204	0.0536273	ko03420	Unigene0017886;Unigene0014565;Unigene0017618;Unigene0004081;Unigene0022674;Unigene0003738;Unigene0015923;Unigene0015924;Unigene0003565;Unigene0003178;Unigene0013033;Unigene0016173;Unigene0013204;Unigene0023736;Unigene0002589;Unigene0025784;Unigene0022676;Unigene0018838;Unigene0007223;Unigene0014719;Unigene0023408;Unigene0009041;Unigene0023810;Unigene0023407	K07466+K02324+K10838
Linoleic acid metabolism	7	13	0.00894939	0.12641	ko00591	Unigene0003152;Unigene0003151;Unigene0020104;Unigene0020107;Unigene0039451;Unigene0014035;Unigene0012832	K00454+K14674+K01047
Pyrimidine metabolism	34	112	0.0112012	0.140638	ko00240	Unigene0005877;Unigene0005929;Unigene0004170;Unigene0014565;Unigene0021400;Unigene0012374;Unigene0017618;Unigene0022828;Unigene0003738;Unigene0005005;Unigene0024844;Unigene0026108;Unigene0015240;Unigene0004053;Unigene0003178;Unigene0025276;Unigene0024843;Unigene0016394;Unigene0016547;Unigene0013204;Unigene0016393;Unigene0021994;Unigene0002026;Unigene0005687;Unigene0023614;Unigene0002589;Unigene00…	K00384+K01489+K03021
Non-homologous end-joining	6	11	0.0144306	0.151134	ko03450	Unigene0018559;Unigene0022907;Unigene0022906;Unigene0017778;Unigene0013727;Unigene0020477	K10865+K10777+K03512
Flavone and flavonol biosynthesis	7	14	0.0147121	0.151134	ko00944	Unigene0044383;Unigene0021748;Unigene0014783;Unigene0021749;Unigene0014786;Unigene0017915;Unigene0012132	K05280+K05279
Phenylpropanoid biosynthesis	32	111	0.0285574	0.268915	ko00940	Unigene0002441;Unigene0044257;Unigene0001781;Unigene0024529;Unigene0003676;Unigene0044256;Unigene0024528;Unigene0035397;Unigene0013516;Unigene0000024;Unigene0027359;Unigene0019966;Unigene0041638;Unigene0001434;Unigene0022061;Unigene0008257;Unigene0010784;Unigene0010342;Unigene0007883;Unigene0001754;Unigene0010250;Unigene0007396;Unigene0014785;Unigene0017230;Unigene0017915;Unigene0009097;Unigene00…	K00430+K01904+K09755
Flavonoid biosynthesis	14	41	0.0338468	0.273192	ko00941	Unigene0022776;Unigene0044383;Unigene0010784;Unigene0014783;Unigene0007396;Unigene0025100;Unigene0006849;Unigene0014786;Unigene0005396;Unigene0006848;Unigene0006847;Unigene0022488;Unigene0012132;Unigene0017927	K00660+K05280+K13065
alpha-Linolenic acid metabolism	14	41	0.0338468	0.273192	ko00592	Unigene0003152;Unigene0003151;Unigene0009970;Unigene0012569;Unigene0016179;Unigene0020104;Unigene0020107;Unigene0039451;Unigene0014035;Unigene0026305;Unigene0028235;Unigene0034420;Unigene0012832;Unigene0044543	K00454+K10528+K10525
Plant-pathogen interaction	47	187	0.0899565	0.677672	ko04626	Unigene0005988;Unigene0013597;Unigene0019404;Unigene0019272;Unigene0001503;Unigene0021945;Unigene0010465;Unigene0021680;Unigene0004382;Unigene0019200;Unigene0043251;Unigene0021961;Unigene0008229;Unigene0009025;Unigene0010584;Unigene0006868;Unigene0022525;Unigene0005204;Unigene0006866;Unigene0006867;Unigene0004569;Unigene0008230;Unigene0001495;Unigene0038316;Unigene0008228;Unigene0022370;Unigene00…	K13448+K13464+K13420
Fatty acid biosynthesis	10	32	0.113029	0.798267	ko00061	Unigene0001257;Unigene0021148;Unigene0015887;Unigene0032126;Unigene0043529;Unigene0015821;Unigene0017953;Unigene0012914;Unigene0017952;Unigene0042867	K03921+K01962+K10781
Purine metabolism	38	155	0.153876	0.977574	ko00230	Unigene0018603;Unigene0029853;Unigene0004170;Unigene0014565;Unigene0021400;Unigene0012374;Unigene0017618;Unigene0022828;Unigene0003738;Unigene0026108;Unigene0015240;Unigene0015836;Unigene0016003;Unigene0004053;Unigene0003178;Unigene0016394;Unigene0016547;Unigene0013204;Unigene0022733;Unigene0016393;Unigene0024137;Unigene0008099;Unigene0008386;Unigene0008385;Unigene0005687;Unigene0011415;Unigene00…	K00365+K01514+K03021
Tropane, piperidine	6	18	0.15572	0.977574	ko00960	Unigene0026632;Unigene0026633;Unigene0002033;Unigene0002032;Unigene0007292;Unigene0017364	K08081+K00815+K14455
Glycosylphosphatidylinositol	7	23	0.188614	1	ko00563	Unigene0020801;Unigene0023172;Unigene0009441;Unigene0023232;Unigene0013983;Unigene0010204;Unigene0020697	K07541+K07542+K05285
Phenylalanine metabolism	20	79	0.200464	1	ko00360	Unigene0002441;Unigene0044257;Unigene0001781;Unigene0026793;Unigene0044256;Unigene0035397;Unigene0013516;Unigene0000024;Unigene0027359;Unigene0019966;Unigene0041638;Unigene0001434;Unigene0008257;Unigene0007883;Unigene0010250;Unigene0007292;Unigene0017364;Unigene0015606;Unigene0024443;Unigene0010209	K00430+K01904+K01593
Starch and sucrose metabolism	40	170	0.221964	1	ko00500	Unigene0021803;Unigene0004302;Unigene0019541;Unigene0019537;Unigene0031127;Unigene0002359;Unigene0040450;Unigene0009500;Unigene0008631;Unigene0040449;Unigene0013921;Unigene0011686;Unigene0003676;Unigene0008630;Unigene0024622;Unigene0018308;Unigene0019676;Unigene0014792;Unigene0018309;Unigene0038582;Unigene0005465;Unigene0020666;Unigene0007219;Unigene0030688;Unigene0018873;Unigene0019987;Unigene00…	K01087+K01051+K01176
Zeatin biosynthesis	5	16	0.229389	1	ko00908	Unigene0009385;Unigene0006535;Unigene0016207;Unigene0010371;Unigene0024426	K00279+K13495+K00791
Glycosaminoglycan degradation	5	17	0.272978	1	ko00531	Unigene0001241;Unigene0016905;Unigene0016069;Unigene0016067;Unigene0023695	K10532+K01205
ABC transporters	2	5	0.281292	1	ko02010	Unigene0018809;Unigene0018808	K05663
Nitrogen metabolism	12	48	0.292247	1	ko00910	Unigene0007647;Unigene0012626;Unigene0025125;Unigene0023747;Unigene0007648;Unigene0017590;Unigene0011992;Unigene0037804;Unigene0002443;Unigene0011991;Unigene0014164;Unigene0011273	K01674+K00264+K01673
Tyrosine metabolism	11	44	0.304548	1	ko00350	Unigene0001752;Unigene0026786;Unigene0026793;Unigene0017816;Unigene0017815;Unigene0024720;Unigene0007292;Unigene0024722;Unigene0016791;Unigene0017364;Unigene0009659	K00422+K01592+K01593
Cysteine and methionine metabolism	18	76	0.316027	1	ko00270	Unigene0006328;Unigene0012451;Unigene0013523;Unigene0021102;Unigene0014826;Unigene0010445;Unigene0007292;Unigene0014840;Unigene0011782;Unigene0020626;Unigene0002016;Unigene0020627;Unigene0008577;Unigene0017364;Unigene0013414;Unigene0006640;Unigene0015090;Unigene0013532	K01762+K00640+K05933
Plant hormone signal transduction	40	178	0.32909	1	ko04075	Unigene0025847;Unigene0013597;Unigene0043208;Unigene0019272;Unigene0014552;Unigene0000749;Unigene0005210;Unigene0014291;Unigene0016800;Unigene0006366;Unigene0025848;Unigene0001495;Unigene0006409;Unigene0021114;Unigene0002327;Unigene0004378;Unigene0019375;Unigene0014530;Unigene0012100;Unigene0018155;Unigene0044522;Unigene0004838;Unigene0017460;Unigene0001861;Unigene0001120;Unigene0003660;Unigene00…	K14504+K13464+K14488
Diterpenoid biosynthesis	5	19	0.363953	1	ko00904	Unigene0010075;Unigene0028939;Unigene0015492;Unigene0008092;Unigene0008093	K04123+K12929+K05282
RNA degradation	24	106	0.365643	1	ko03018	Unigene0001486;Unigene0015478;Unigene0026666;Unigene0010828;Unigene0014593;Unigene0026667;Unigene0019122;Unigene0012222;Unigene0011251;Unigene0026160;Unigene0023614;Unigene0025918;Unigene0023515;Unigene0013894;Unigene0026567;Unigene0017919;Unigene0010847;Unigene0026669;Unigene0014804;Unigene0015150;Unigene0026161;Unigene0008739;Unigene0016633;Unigene0023623	K12619+K12614+K04077
Caffeine metabolism	1	2	0.374399	1	ko00232	Unigene0018603	K00365
Propanoate metabolism	11	47	0.391513	1	ko00640	Unigene0021148;Unigene0043529;Unigene0021549;Unigene0021548;Unigene0015821;Unigene0021550;Unigene0017953;Unigene0018048;Unigene0017952;Unigene0011906;Unigene0011907	K01962+K01961+K05605
beta-Alanine metabolism	11	47	0.391513	1	ko00410	Unigene0003854;Unigene0021549;Unigene0010445;Unigene0021548;Unigene0021550;Unigene0008577;Unigene0025266;Unigene0011906;Unigene0011907;Unigene0015090;Unigene0013532	K01580+K05605+K00797
Pentose and glucuronate interconversions	12	53	0.430692	1	ko00040	Unigene0019541;Unigene0019537;Unigene0002359;Unigene0013921;Unigene0011686;Unigene0024622;Unigene0019676;Unigene0005465;Unigene0021625;Unigene0021624;Unigene0007219;Unigene0016928	K01051+K00012+K01728
Riboflavin metabolism	4	16	0.43802	1	ko00740	Unigene0021137;Unigene0043374;Unigene0009990;Unigene0023890	K14652+K00793+K00861
Monoterpenoid biosynthesis	2	7	0.448054	1	ko00902	Unigene0011502;Unigene0012368	K15086+K15095
RNA polymerase	9	40	0.463446	1	ko03020	Unigene0004170;Unigene0016394;Unigene0016547;Unigene0016393;Unigene0005687;Unigene0012164;Unigene0011306;Unigene0006350;Unigene0018819	K03021+K03018+K14721
Phenylalanine	9	41	0.495836	1	ko00400	Unigene0024241;Unigene0005192;Unigene0020705;Unigene0008477;Unigene0008478;Unigene0007292;Unigene0017364;Unigene0020707;Unigene0020704	K01696+K00891+K01626
N-Glycan biosynthesis	10	46	0.50267	1	ko00510	Unigene0022851;Unigene0021250;Unigene0012145;Unigene0021780;Unigene0024242;Unigene0024217;Unigene0020993;Unigene0021826;Unigene0042941;Unigene0020486	K00737+K09659+K03850
Biotin metabolism	1	3	0.505213	1	ko00780	Unigene0010991	K00833
Taurine and hypotaurine metabolism	3	13	0.531384	1	ko00430	Unigene0003854;Unigene0021834;Unigene0025266	K01580+K10712
Galactose metabolism	10	48	0.562104	1	ko00052	Unigene0022458;Unigene0024835;Unigene0022620;Unigene0013913;Unigene0009846;Unigene0014315;Unigene0004011;Unigene0013780;Unigene0019839;Unigene0019838	K00850+K06611+K01193
Folate biosynthesis	3	14	0.585456	1	ko00790	Unigene0021785;Unigene0021994;Unigene0014101	K01113+K13998+K03639
RNA transport	36	176	0.589453	1	ko03013	Unigene0022525;Unigene0008077;Unigene0021056;Unigene0020983;Unigene0043449;Unigene0025618;Unigene0040139;Unigene0000620;Unigene0012126;Unigene0025257;Unigene0020681;Unigene0026949;Unigene0025734;Unigene0025851;Unigene0026570;Unigene0011373;Unigene0016114;Unigene0011134;Unigene0000621;Unigene0017919;Unigene0021800;Unigene0021629;Unigene0020682;Unigene0025743;Unigene0026276;Unigene0015547;Unigene00…	K01164+K10577+K13130
Synthesis and degradation of ketone bodies	1	4	0.60869	1	ko00072	Unigene0018048	K00626
Sesquiterpenoid biosynthesis	1	4	0.60869	1	ko00909	Unigene0007040	K00511
Biosynthesis of unsaturated fatty acids	6	30	0.620377	1	ko01040	Unigene0001257;Unigene0022062;Unigene0032126;Unigene0031108;Unigene0012511;Unigene0042867	K03921+K00507+K00059
Isoquinoline alkaloid biosynthesis	5	25	0.622916	1	ko00950	Unigene0001752;Unigene0026786;Unigene0026793;Unigene0007292;Unigene0017364	K00422+K01592+K01593
One carbon pool by folate	5	25	0.622916	1	ko00670	Unigene0021994;Unigene0010452;Unigene0014680;Unigene0023782;Unigene0010453	K13998+K00600+K00604
Natural killer cell mediated cytotoxicity	4	20	0.627372	1	ko04650	Unigene0010465;Unigene0010064;Unigene0008211;Unigene0009424	K04371+K04392
Alanine, aspartate and glutamate metabolism	11	56	0.644467	1	ko00250	Unigene0003854;Unigene0025125;Unigene0016003;Unigene0024720;Unigene0011992;Unigene0024722;Unigene0025332;Unigene0011991;Unigene0017364;Unigene0025266;Unigene0007132	K01580+K00264+K00764
Arachidonic acid metabolism	2	10	0.651056	1	ko00590	Unigene0014035;Unigene0012832	K14674+K01047
Phosphatidylinositol signaling system	12	62	0.66773	1	ko04070	Unigene0023115;Unigene0006866;Unigene0006867;Unigene0019883;Unigene0002242;Unigene0015782;Unigene0020950;Unigene0020951;Unigene0020949;Unigene0026692;Unigene0015781;Unigene0008307	K00901+K02183+K00913
Cyanoamino acid metabolism	7	37	0.680567	1	ko00460	Unigene0003676;Unigene0001754;Unigene0010452;Unigene0006640;Unigene0010453;Unigene0013990;Unigene0022724	K01188+K05350+K00600
Amino sugar and nucleotide sugar metabolism	23	120	0.716153	1	ko00520	Unigene0040450;Unigene0008631;Unigene0040449;Unigene0020428;Unigene0008630;Unigene0019676;Unigene0014792;Unigene0005040;Unigene0030688;Unigene0020092;Unigene0018873;Unigene0019987;Unigene0018874;Unigene0019988;Unigene0003549;Unigene0043515;Unigene0010995;Unigene0003972;Unigene0009846;Unigene0020091;Unigene0007083;Unigene0013780;Unigene0018499	K08679+K12450+K00012
Lysine biosynthesis	3	17	0.722056	1	ko00300	Unigene0044142;Unigene0013414;Unigene0003457	K01586+K00133+K00215
Butanoate metabolism	5	28	0.725918	1	ko00650	Unigene0003854;Unigene0024720;Unigene0024722;Unigene0018048;Unigene0025266	K01580+K00135+K00626
Ubiquinone and other terpenoid	7	39	0.735447	1	ko00130	Unigene0044257;Unigene0044256;Unigene0000024;Unigene0024790;Unigene0007292;Unigene0006566;Unigene0024443	K01904+K02552+K00815
Fatty acid metabolism	6	34	0.744092	1	ko00071	Unigene0017816;Unigene0017815;Unigene0018048;Unigene0009659;Unigene0026929;Unigene0022531	K00001+K00626+K01897
Lipoic acid metabolism	1	6	0.755279	1	ko00785	Unigene0019323	K03801
Circadian rhythm - plant	5	29	0.755344	1	ko04712	Unigene0022776;Unigene0006266;Unigene0019904;Unigene0019903;Unigene0022488	K00660+K03097+K12129
Stilbenoid, diarylheptanoid	6	35	0.769975	1	ko00945	Unigene0013880;Unigene0024092;Unigene0002565;Unigene0010784;Unigene0007396;Unigene0017927	K00517+K13065+K09754
Steroid biosynthesis	3	19	0.791776	1	ko00100	Unigene0014035;Unigene0021033;Unigene0016512	K14674+K09828+K00222
Carotenoid biosynthesis	6	36	0.793853	1	ko00906	Unigene0021128;Unigene0014959;Unigene0009211;Unigene0004174;Unigene0012600;Unigene0008931	K09843+K09840+K09841
Sulfur metabolism	3	20	0.820789	1	ko00920	Unigene0012451;Unigene0002016;Unigene0006640	K00640+K01738+K13034
Regulation of autophagy	3	21	0.846281	1	ko04140	Unigene0007851;Unigene0026626;Unigene0026692	K08269+K00914
Brassinosteroid biosynthesis	1	8	0.846981	1	ko00905	Unigene0017104	K09591
Valine, leucine and isoleucine degradation	7	45	0.859289	1	ko00280	Unigene0021549;Unigene0021548;Unigene0021550;Unigene0018048;Unigene0011581;Unigene0011906;Unigene0011907	K05605+K00626+K05607
Glutathione metabolism	11	68	0.86927	1	ko00480	Unigene0041641;Unigene0015251;Unigene0023841;Unigene0004638;Unigene0022828;Unigene0003473;Unigene0004053;Unigene0010445;Unigene0008577;Unigene0015090;Unigene0013532	K00799+K10808+K00797
Betalain biosynthesis	1	9	0.879008	1	ko00965	Unigene0026793	K01593
Sulfur relay system	1	10	0.904336	1	ko04122	Unigene0014101	K03639
Limonene and pinene degradation	3	24	0.904719	1	ko00903	Unigene0013880;Unigene0024092;Unigene0002565	K00517
Ubiquitin mediated proteolysis	18	111	0.913773	1	ko04120	Unigene0028581;Unigene0019327;Unigene0008077;Unigene0024925;Unigene0006980;Unigene0024928;Unigene0024922;Unigene0012884;Unigene0012885;Unigene0012504;Unigene0011721;Unigene0017129;Unigene0012125;Unigene0021495;Unigene0020498;Unigene0010418;Unigene0015218;Unigene0024085	K06689+K03363+K10577
Histidine metabolism	3	25	0.919193	1	ko00340	Unigene0026793;Unigene0016791;Unigene0003529	K01593+K00599+K00765
Glucosinolate biosynthesis	1	11	0.924365	1	ko00966	Unigene0008832	K12153
Fatty acid elongation in mitochondria	1	11	0.924365	1	ko00062	Unigene0031108	K10251
Ether lipid metabolism	4	32	0.925791	1	ko00565	Unigene0014035;Unigene0012832;Unigene0023773;Unigene0023772	K14674+K01047+K13510
Basal transcription factors	5	40	0.941983	1	ko03022	Unigene0015923;Unigene0015924;Unigene0015100;Unigene0007223;Unigene0009041	K03144+K03122+K10844
Inositol phosphate metabolism	9	67	0.958048	1	ko00562	Unigene0019883;Unigene0002242;Unigene0015782;Unigene0020950;Unigene0020951;Unigene0020949;Unigene0026692;Unigene0015781;Unigene0008307	K00913+K00889+K00921
Fructose and mannose metabolism	8	61	0.958281	1	ko00051	Unigene0022458;Unigene0022210;Unigene0020092;Unigene0022620;Unigene0043515;Unigene0009846;Unigene0020091;Unigene0018499	K00850+K00008+K01840
Phagosome	13	91	0.960004	1	ko04145	Unigene0026528;Unigene0025159;Unigene0019757;Unigene0010064;Unigene0007705;Unigene0004154;Unigene0015782;Unigene0009424;Unigene0025160;Unigene0026692;Unigene0010895;Unigene0015781;Unigene0015909	K07375+K07374+K04392
Glycosphingolipid biosynthesis	1	14	0.962629	1	ko00603	Unigene0013705	K01988
SNARE interactions in vesicular transport	5	45	0.972433	1	ko04130	Unigene0000100;Unigene0003901;Unigene0043225;Unigene0015582;Unigene0025650	K08486+K08509+K08508
Aminoacyl-tRNA biosynthesis	9	71	0.974505	1	ko00970	Unigene0023404;Unigene0014680;Unigene0026795;Unigene0021751;Unigene0021725;Unigene0015493;Unigene0026794;Unigene0022358;Unigene0009346	K01868+K00604+K01873
Circadian rhythm	1	16	0.976649	1	ko04710	Unigene0018243	K02295
Arginine and proline metabolism	8	66	0.978286	1	ko00330	Unigene0012968;Unigene0014826;Unigene0010445;Unigene0008577;Unigene0017364;Unigene0016855;Unigene0015090;Unigene0013532	K01583+K01611+K00797
Tryptophan metabolism	5	47	0.979779	1	ko00380	Unigene0026793;Unigene0022627;Unigene0004598;Unigene0018048;Unigene0004266	K01593+K03781+K11816
Pentose phosphate pathway	6	55	0.983448	1	ko00030	Unigene0022458;Unigene0012355;Unigene0022620;Unigene0010995;Unigene0011415;Unigene0024245	K00850+K01057+K01810
Selenocompound metabolism	1	18	0.985411	1	ko00450	Unigene0005877	K00384
Lysine degradation	1	18	0.985411	1	ko00310	Unigene0018048	K00626
Glyoxylate and dicarboxylate metabolism	8	69	0.985583	1	ko00630	Unigene0016148;Unigene0022627;Unigene0017590;Unigene0018454;Unigene0018455;Unigene0010452;Unigene0018048;Unigene0010453	K11517+K03781+K01455
Photosynthesis	2	28	0.98831	1	ko00196	Unigene0020287;Unigene0024874	K14172+K08912
Endocytosis	13	103	0.989865	1	ko04144	Unigene0041600;Unigene0021517;Unigene0018075;Unigene0002242;Unigene0028644;Unigene0020996;Unigene0003449;Unigene0020950;Unigene0020951;Unigene0020949;Unigene0012808;Unigene0012809;Unigene0016317	K12183+K12191+K12197
Glycine, serine and threonine metabolism	6	60	0.99232	1	ko00260	Unigene0024241;Unigene0010452;Unigene0013414;Unigene0010453;Unigene0011061;Unigene0010597	K01696+K00600+K00133
mRNA surveillance pathway	11	94	0.993465	1	ko03015	Unigene0001459;Unigene0004038;Unigene0019071;Unigene0019070;Unigene0019069;Unigene0016630;Unigene0013339;Unigene0017919;Unigene0013396;Unigene0013788;Unigene0014514	K14411+K04354+K14405
Pyruvate metabolism	10	88	0.993801	1	ko00620	Unigene0021148;Unigene0043529;Unigene0018454;Unigene0018455;Unigene0015821;Unigene0008386;Unigene0008385;Unigene0017953;Unigene0018048;Unigene0017952	K01962+K01961+K00026
Glycolysis / Gluconeogenesis	13	110	0.995779	1	ko00010	Unigene0007694;Unigene0007693;Unigene0017816;Unigene0022458;Unigene0017815;Unigene0022620;Unigene0010995;Unigene0009846;Unigene0011251;Unigene0008386;Unigene0008385;Unigene0019854;Unigene0009659	K01568+K00001+K00850
Citrate cycle (TCA cycle)	6	64	0.995939	1	ko00020	Unigene0018454;Unigene0023257;Unigene0014332;Unigene0004791;Unigene0018455;Unigene0014333	K00026+K01648+K00234
Peroxisome	7	75	0.997843	1	ko04146	Unigene0016148;Unigene0005877;Unigene0022627;Unigene0008341;Unigene0011344;Unigene0026929;Unigene0022531	K11517+K12261+K03781
Glycerophospholipid metabolism	8	83	0.99816	1	ko00564	Unigene0023115;Unigene0014035;Unigene0012832;Unigene0020884;Unigene0020889;Unigene0025894;Unigene0023773;Unigene0023772	K00901+K14674+K01047
Ascorbate and aldarate metabolism	1	32	0.999461	1	ko00053	Unigene0019676	K00012
Glycerolipid metabolism	2	43	0.999499	1	ko00561	Unigene0023115;Unigene0014035	K00901+K14674
Photosynthesis	4	63	0.999676	1	ko00195	Unigene0010971;Unigene0009749;Unigene0001269;Unigene0019820	K02721+K02717+K02113
Terpenoid backbone biosynthesis	2	50	0.99989	1	ko00900	Unigene0021182;Unigene0018048	K14066+K00626
Biosynthesis of secondary metabolites	138	851	0.999913	1	ko01110	Unigene0006328;Unigene0016148;Unigene0008832;Unigene0002441;Unigene0007694;Unigene0001752;Unigene0044257;Unigene0003854;Unigene0007693;Unigene0026632;Unigene0025125;Unigene0026786;Unigene0013880;Unigene0001781;Unigene0024529;Unigene0020428;Unigene0026793;Unigene0024241;Unigene0014959;Unigene0003676;Unigene0017816;Unigene0026633;Unigene0022776;Unigene0044383;Unigene0044256;Unigene0019676;Unigene00…	K01762+K11517+K12153
Carbon fixation in photosynthetic organisms	5	82	0.999957	1	ko00710	Unigene0018454;Unigene0018455;Unigene0008386;Unigene0008385;Unigene0017364	K00026+K00873+K14455
Protein export	1	46	0.99998	1	ko03060	Unigene0023950	K03070
Porphyrin and chlorophyll metabolism	1	48	0.999988	1	ko00860	Unigene0043523	K00522
Proteasome	1	51	0.999994	1	ko03050	Unigene0003853	K03031
Spliceosome	12	160	0.999999	1	ko03040	Unigene0025534;Unigene0035830;Unigene0015339;Unigene0025536;Unigene0025537;Unigene0008190;Unigene0018053;Unigene0008524;Unigene0020920;Unigene0010824;Unigene0015218;Unigene0013655	K12813+K12873+K11086
Metabolic pathways	280	1680	1	1	ko01100	Unigene0006328;Unigene0016148;Unigene0019541;Unigene0019537;Unigene0003152;Unigene0002441;Unigene0007694;Unigene0001752;Unigene0031127;Unigene0044257;Unigene0002359;Unigene0012451;Unigene0003151;Unigene0022851;Unigene0003854;Unigene0040450;Unigene0008631;Unigene0040449;Unigene0007693;Unigene0026632;Unigene0021834;Unigene0025125;Unigene0026786;Unigene0013880;Unigene0001781;Unigene0024529;Unigene00…	K01762+K11517+K01051
Protein processing in endoplasmic reticulum	13	183	1	1	ko04141	Unigene0001699;Unigene0002014;Unigene0028581;Unigene0005390;Unigene0003471;Unigene0010983;Unigene0006411;Unigene0006410;Unigene0014719;Unigene0042941;Unigene0010895;Unigene0021405;Unigene0015909	K13993+K06689+K10666
Oxidative phosphorylation	12	170	1	1	ko00190	Unigene0001269;Unigene0017170;Unigene0024665;Unigene0023334;Unigene0004791;Unigene0023335;Unigene0019818;Unigene0000976;Unigene0003038;Unigene0011517;Unigene0019820;Unigene0018478	K02113+K02256+K03936
