# Supplementary material for: Development of the petaloid bracts of a paleoherb species, Saururus chinensis
Source: PLoS One. 2021 Sep 2;16(9):e0255679. doi: 10.1371/journal.pone.0255679 (PMC8412408; doi:10.1371/journal.pone.0255679)
Supplement: S5 Table — (XLS) [file pone.0255679.s005.xls]

## Sheet: Sheet1
ID	Function	green turned white			white revert to green
		half green	half white	full white	half white	half pale green	fully pale green
F146	P0678F11.16	1.60999	0	5.25715	0.474525	2.06389	0
F159	no hit	2.20564	1.3239	1.77835	1.33726	1.16557	1.36333
F176	All non-redundant GenBank CDS	2.1138	0.651553	1.20106	0.539233	0.996316	0
F236	putative serine carboxypeptidase	2.19789	2.26844	1.31564	1.24269	1.0883	1.02844
F238	multi-copper oxidase type I family protein, putative	1.56399	2.19295	0.506	0.89775	0.199114	0.324571
F261	putative dioscorin class A precursor	0.179839	3.05067	1.76888	0.0373171	0.0312603	0.0703229
F262	ATP binding / phenylalanine-tRNA ligase	0.244818	3.5713	0.383269	0.35648	0.149401	0.390087
F295	salt-inducible protein kinase -ATP binding	0.638886	2.23931	1.06052	1.40784	0.100027	0.08875
F349	high mobility group protein - DNA-binding protein	0.559053	2.06459	1.05783	0.396366	0.317899	0.15654
F363	Thaumatin, pathogenesis-related	0.492855	0.652481	1.41288	0.367232	2.5957	1.11529
F365	multi resistance protein homolog	2.02837	0.173131	0.363494	0.58425	0.697966	0.324081
F372	F372 water-stress protein	0.399675	2.73612	3.01865	0.81808	0.958227	1.26823
F389	Protein tyrosine kinase, putative	0.291028	90.3452	1.34027	0.250924	0.397164	0.0676704
F404	uncharacterized plant	0.167302	2.81134	0.310893	0.186999	0.577585	0.398481
F410	catalase [Prunus persica- Catalase	0.675108	4.06344	0.944254	0.798009	0.66992	1.61442
F411	zinc finger protein	1.16507	4.42185	1.08773	0.975795	0.219753	0.420443
F426	zinc finger protein LSD1	1.17962	19.2022	1.17535	5.12417	0.764749	0.212462
F431	putative zinc finger protein	0.248825	4.16333	1.33974	0.167283	0.185728	0.349855
F442	cyclic nucleotide and calmodulin	5.40497	0	0.798586	0	0.453459	0.488125
F444	Phosphofructokinase family protein	0.871575	0.149694	2.02859	0	0.380906	0.386197
F445	F1N19.22	0.376362	2.02671	0.72263	0.110389	0.37799	0.258102
F456	putative plastidic aldolase	0.279338	2.02066	0.39846	0.833625	0.461017	0.389049
F480	putative bHLH transcription factor	0.90803	1.84302	2.2373	0.835794	0.756	0.543
F490	selenocysteine-specific translation elongation factor	2.29999	0	1.60406	0.0972	1.44695	0.539074
F503	natural killer cell receptor P1-34-like protein	0.551997	0.329534	1.79269	3.34437	1.36038	1.22771
F531	hypothetical protein	1.84788	1.56587	2.07563	0.966808	0.319188	0.857064
F579	COG5256: Translation elongation factor EF-1alpha	0.24881	2.17213	0.346544	0.661249	0.247264	0.723389
F583	MYB91	0.598208	2.19163	2.17881	0.7248646897796550.4	0.524865	0.511843
F587	mucin glycoprotein [Homo sapiens-PREDICTED	2.01719	0.798074	1.23958	0.877661	0.674927	1.21936
F591	All non-redundant GenBank CDS	0.345513	2.51257	1.02386	0.139122	0.213675	0.321863
F617	metallothionein-like protein	15.4503	0.059233	10.2639	0.954582	0.712481	2.01394
F638	dihydrolipoamide acetyltransferase	0.425374	2.05265	0.467778	0.543191	0.42381	0.578472
F671	All non-redundant GenBank CDS	3.98783	2.05114	1.49513	0.851501	0.153741	1.61867
F672	ATPase, coupled to transmembrane movement of substances	0.193587	2.16915	0.298656	0.114745	0.49594	0.150556
F816	unknown protein	2.50908	22.3218	0.393745	0.412256	0	0.554459
F886	All non-redundant GenBank CDS	0.287499	4.34538	0.890429	0.0961875	0	0
F887	dispersed gene family protein 1 (DGF-1)	7.11227	0.0993668	1.32743	0.00394615	0.188166	0
F893	arboxyl-terminal peptidase-like	0.443553	2.07609	0.883437	0.0512193	0.0742994	0.012254
F904	Prefoldin; tRNA-binding arm; t-snare; Protein kinase PKN/PRK1	0.290173	7.18897	0.925258	0.705375	0.285679	0
F927	All non-redundant GenBank CDS	2.06932	0	1.19512	0	0.462528	0.239881
F951	No significant similarity found	1.91337	20.8209	1.34933	0.11475	0.595165	0
F958	putative protein	0.382948	2.292	0.844655	1.71	0.42366	0.229706
F970	unknown protein	1.22945	0.353473	2.47271	0.4617	0.140034	0.169048
F977	expansin-like protein	0.897248	10.0223	1.96384	2.02475	0.530547	6.75183
F996	ABC transporter, permease protein	0.184418	4.80717	1.49147	0.158175	0.0229564	0.0344133
F1014	hypothetical protein UM01961.1	1.38815	3.12158	1.24898	1.45587	1.54294	1.13941
F1021	All non-redundant GenBank CDS	1.09939	0.422985	0.997125	3.22855	0.391387	0.787174
F1038	isoeugenol synthase 1	1.33297	2.68942	1.19184	1.539	0.796319	0.494063
F1047	pectate lyase	0.746696	0.0960376	1.08492	0.0859729	0.0836727	0.0832454
F1069	expressed protein	1.23738	1.32117	2.9733	1.48129	0.845968	0.675964
F1075	no hit	0.0671331	0.339037	0.612151	0.0511887	0.0145002	0.0149956
F1106	putative Lipase precursor	2.12633	3.60342	1.41804	1.23831	1.02472	1.54358
F1138	At1g60590/F8A5_12	0.697009	2.91475	1.47294	0.425042	0.397712	0.22211
F1141	No significant similarity found	1.43921	2.73993	1.05957	0.88236	1.07588	0.490019
F1145	RNA-binding protein precursor	0.812095	4.01219	1.01885	0.903969	0.867241	0.465515
F1255	subtilisin-like protease-like protein	1.31824	1.62485	1.66801	2.673	3.22101	2.55174
F1283	P-type H+-ATPase	0.551044	2.46979	0.662973	0.711788	0.332185	0.885462
F1286	putative acid phosphatase	0.318455	2.55718	0.618103	0.393911	0.508106	0.41884
F1294	fiber lipid transfer protein	0.94899	3.48214	1.20874	3.38136	1.54199	2.01694
F1308	adenosine diphosphate glucose pyrophosphatase	0.278863	0.486341	0.672472	0.0304043	0.0347676	0.0157974
F1333	alpha-tubulin	0.324865	2.58713	0.355018	0.258533	0.452547	0.375231
F1345	Copine I-like protein	2.84069	0	1.87943	0.74385	0.466415	0.148242
F1350	Adaptin N terminal region family protein	1.07434	2.25632	1.11288	2.07488	1.07777	0.501936
F1356	putative protein	2.47987	0.851163	1.24132	1.22007	0	1.37539
F1364	putative dihydrolipoamide succinyltransferase	3.07048	0.900698	5.45241	0.126418	0.874528	0.417683
F1365	Auxin-binding protein ABP19a precursor	0.482892	0.196086	0.774329	0.294811	2.31264	0.31984
F1375	Serine carboxypeptidase family protein	0.498707	2.89069	1.16266	2.86272	1.25793	2.3155
F1376	RH02789p [Drosophila melanogaster	1.04485	2.26378	1.35797	2.22232	0.408113	1.5027
F1385	electron carrier/ oxidoreductase	0.957197	2.0806	1.14763	2.22678	0.306085	1.14999
F1387	14 kDa zinc-binding protein, putative, expressed	0.621694	3.09288	1.5088	0.320625	0.185506	0.525673
F1394	hypothetical protein DR_0254	0.958832	2.86802	1.21386	3.14107	1.1351	0.738112
F1396	NAD dependent epimerase/dehydratase family protein	1.12252	3.10175	1.27679	3.40317	1.91859	0.759487
G101	ERD15 protein	2.52248	1.72795	1.19462	1.29085	0.645537	1.27745
G104	Pc12g07310	2.09535	1.88459	1.34922	1.65719	1.15037	1.28723
G107	CAAX amino terminal protease family-like protein	2.89141	0	0.751772	0.274821	0	0.427591
G111	Cyclin-like F-box -truncatula-ATPP2-B14	2.16938	1.42121	1.30418	1.24083	0.464452	1.26502
g114	putative AT-hook DNA-binding protein	2.24449	1.24382	1.21545	1.27073	0.113879	1.13681
G119	All non-redundant GenBank CDS	2.41281	1.19396	1.4755	1.31866	0.251798	0.995018
G125	2Fe-2S ferredoxin, iron-sulphur binding site	2.09795	0.800284	1.10183	1.04785	0.0339867	0.732172
G126	unknown protein	2.19348	0.859933	1.16992	1.21267	0.0154062	1.0453
G130	Rai, ShcC=51.9 kda Shc-related protein	2.05885	1.42666	1.36694	1.00205	0.864452	0.334858
G134	pentatricopeptide (PPR) repeat-containing protein-like	0.380271	0.217496	0.476129	0.0777728	0.0599646	0.0259611
G135	hydrolase, hydrolyzing O-glycosyl compounds	2.76487	1.78763	1.63583	1.01748	1.3251	0.336145
G136	chloroplast chlorophyll-a/b binding protein	0.35703	0.0210672	0.334741	0.0326038	0.136782	0.0272853
G138	ATP binding / protein kinase/ protein serine	2.18464	1.10178	1.05689	0.827238	0.521617	1.05315
G140	All non-redundant GenBank CDS	2.35123	1.36194	1.20836	1.30609	0.731261	1.29335
G141	retinoblastoma-like protein	1.97339	22.0776	1.15033	1.47584	2.84286	1.03142
G158	unknow protein	2.03222	0.923912	1.14625	1.02766	0.0711912	0.767788
G175	acetyltransferase, GNAT family protein, expressed	2.35214	1.62927	1.34748	1.06111	0.95854	0.377064
G188	hydrolase	1.79427	2.04839	0.897934	0.92126	0	0.931249
G192	putative stress-induced protein sti1	2.1658	1.64705	1.0952	1.24507	0.632561	1.10366
G210	P0707D10.18	2.06468	1.33487	1.17285	0.782228	1.25573	0.957953
G211	putative heat-shock protein	2.01494	2.2828	1.31591	1.74815	0.296207	1.22918
G227	Tetratricopeptide-like helical	2.38326	1.45519	1.34835	1.10634	1.11551	0.402665
G235	At4g17070/dl4565c-unknown protein	2.23778	1.21344	1.10098	1.27641	0.157415	1.15613
G238	unknown protein	2.37166	0.876376	1.12978	1.34343	0.145755	1.03177
G239	acetyl-CoA synthetase-like protein	0.425669	3.11049	0.919944	1.50254	1.08474	0.73242
G241	Serpentine Receptor, class H family member (srh-204)	2.04244	1.30238	1.33806	1.18007	0.845335	1.30776
G244	LHCII type I chlorophyll a/b-binding protein	0.422657	0.0298152	0.467802	0.0575543	0.026521	0.06611
G247	no hit	2.91934	2.72964	1.40107	1.33435	0.0788689	1.12503
G249	EGF-like region, conserved site	2.2267	0.944705	1.21277	1.01774	0.987139	0.503318
G261	putative GTPase activator protein	2.40051	0.583386	1.06502	0.95539	0.972766	0.419299
G275	putative CRS2-associated factor 1	2.35911	0.905729	1.30803	1.28706	0.237066	1.07718
G283	expressed protein	1.97505	2.042	1.2571	1.5092	1.17955	1.18416
G285	oxidoreductase	2.1163	0.358042	1.20483	1.11015	0.342983	1.14574
G289	putative maltodextrin transport permease	0.512818	0.211916	1.16637	0.15107	2.24462	0.0958584
G309	subtilisin-like protease - Zinc knuckle family protein	2.1409	1.37995	1.2785	0.923696	0.583501	0.706713
G344	RNA helicase	2.30552	1.95969	0.871762	0.919878	0.973419	1.12772
G351	putative protein phosphatase	2.16403	1.73872	1.40212	1.49768	1.63632	1.41041
G352	hypothetical protein CaO19.1322	2.12324	0.943037	1.42762	1.39349	1.1472	0.521673
G363	2Fe-2S ferredoxin, iron-sulphur binding site	2.06047	2.27398	1.35602	1.2925	0.963587	0.548601
G371	OSJNBb0058J09.1	2.04142	3.11459	1.626	1.35299	0.73832	0.543531
G377	Cna protein B-type domain protein	1.31669	6.88951	1.19505	0.834049	1.04922	0.97925
G380	putative membrane protein	2.26166	0.586253	1.42476	2.57243	0.726291	2.10386
G389	tRNA pseudouridine synthase family protein	2.40686	2.70312	1.16687	1.39507	1.54088	1.12789
G401	integral membrane transport protein UST1R	2.02426	1.26541	1.33476	1.08579	0	0.52028
G430	ATCNGC4 (DEFENSE, NO DEATH 2)	0.428545	2.26543	1.267	0.84645	0.522108	1.04584
G440	putative alpha-glucosidase II	0.335798	3.04455	0.927294	7.42018	0.272076	0.350091
G466	70 kDa heat shock cognate protein 3	0	0	1.33181	2.52653	0	1.33726
G474	hypothetical protein S250_18C08.19	0.388442	3.72547	0.580477	0.791652	1.01657	1.25095
G491	No significant similarity found	1.61337	2.90991	1.22076	0.892839	1.04363	0.567032
G507	Anaphylatoxin/fibulin	1.9406	2.16746	1.28761	1.28416	0.926827	1.25546
G510	putative polyprotein-Auxin-induced protein PCNT115	1.91766	2.03007	0.817076	0.975523	0.85174	1.07821
G512	P0691E06.3	2.10267	1.73669	0.919277	1.07202	0.647082	0.846704
G513	no hit	2.72842	1.7924	1.1533	1.15654	0.758232	1.1715
G514	Multi antimicrobial extrusion protein MatE	0.574014	0	2.31314	6.3555	0.61217	0.465103
G516	All non-redundant GenBank CDS	1.14489	3.05613	1.22101	1.65866	1.20455	1.45532
G524	unknown protein	2.0164	1.48873	0.97602	1.2002	0.923897	0.724903
G531	hypothetical protein	2.09013	1.31415	1.09387	0.891212	0.462198	0.747929
G532	At3g23840	2.18807	0.740481	1.14745	0.810236	0.636584	0.763779
G537	Very similar to SRG1	2.28537	1.2738	1.29777	1.30311	0.908913	1.1524
G547	photosystem I reaction center subunit III	0.497635	0.323357	0.479561	0.0681914	0.0776041	0.029289
G548	chlorophyll A-B binding protein (CAB)	0.350369	0.0129423	0.315988	0.0155803	0.0263994	0.0593534
G550	2Fe-2S ferredoxin, iron-sulphur binding site	1.25321	0.77559	1.86404	3.09048	0.496538	0.627047
G552	putative heparanase	1.47288	5.12172	0.751698	1.54256	0.889562	1.28132
G565	putative outer envelope protein	1.64845	1.4119	0.841131	2.32312	0.25041	1.08812
G576	putative Oxygen-evolving enhancer protein 3-2	2.03202	0.152902	0.630059	0.264765	0.366362	0.508428
G582	putative resistance protein	2.00801	1.79405	1.57238	1.33643	1.10216	0.42556
G588	2Fe-2S ferredoxin, iron-sulphur binding site	0.273153	5.38775	1.03685	0.308797	0.153895	0.388317
G592	no hit	1.99679	3.44507	2.20148	1.14734	1.12886	1.70334
G594	unnamed protein product	1.63696	0.972098	1.14214	1.08408	0.54992	1.17656
G606	hypothetical protein NB231_15703	0.646462	13.3094	0.513801	1.07887	0.332092	1.29413
G611	hypothetical protein, conserved-PREDICTED	0.457727	2.53709	0.602567	0.773739	1.06973	1.03358
G613	glycolate oxidase	1.30145	2.10145	0.946778	1.54126	1.51461	1.50959
G615	mitotic cyclin a2-type -cyclin A-like protein	1.67396	3.26865	1.51433	0.949224	1.24456	0.954259
G619	ribosomal protein L28-like	2.26245	0.558014	0.950598	0.754805	0.135298	0.650921
G623	putative phi-1	2.33426	1.18373	1.52217	1.47494	0.972969	1.34848
G630	At3g09860	2.31868	1.19175	1.10516	0.682672	1.13728	0.393403
G632	EGF-like region, conserved site	2.05401	0.889082	1.44299	1.27296	0.959272	0.413335
G633	putative glucosyltransferase	2.16353	1.03291	1.34191	1.60983	0.318552	0.471746
G638	All non-redundant GenBank CDS	2.07709	1.73071	1.32829	1.57743	1.1453	1.33516
G655	hydroxypyruvate reductase-putative NADH	2.45524	0.38292	1.41327	1.11051	0.302567	1.42232
G665	storkhead box 1 (predicted), isoform CRA_a	1.6105	2.15794	1.23777	0.674178	0.441966	0.42437
G693	unknown protein	0.830711	14.8807	0.946934	0.654119	0.280578	0.938077
G694	Shaggy-like protein kinase NtK-1	0.412254	2.71951	0.615582	1.25333	0.41665	0.756527
ScAP1-A (F1254）	MADS-box transcription factor-AP1-like protein	2.17129	8.50376	6.78221	4.64318	1.28433	0.584037
ScAP1-B (AY057378)	MADS-box transcription factor-AP1-like protein	1.57998	7.78125	5.52986	3.67917	1.27013	1.21209
D1420	MADS-box transcription factor	2.22155	16.9021	10.6132	1.14184	1.2066	0.322727
D209 (EG530714)	MADS-box transcription factor	0	5.99204	7.72929	1.67641	1.63245	0.87457
D392 (EG530717)	MADS box transcription factor	1.20016	1.9694	3.23688	0.601105	0.27677	0.516712
D217 (EG530716)	MADS-box protein [Malus x domestica]-AGL6	3.18531	3.45568	3.15429	1.36957	0.362767	1.10989
D1162	MADS-box transcription factor( AGL6-like MADS-box)	0.404009	3.63501	2.11324	0.648976	0.84762	0.572581
ScAP3-A (EH662329)	putative B-function MADS-box protein	3.78035	2.23142	2.10549	2.46151	0.0560462	1.56396
ScPI-A (EG530711)	PISTILLATA homolog PmPI-2	0.551037	0.347739	3.31035	0.279017	0.0341483	0.295171
ScPI-B (D658)	MADS-box transcription factor-no need race	1.40096	4.82915	2.89143	0.583099	0.631111	1.19184
ScAP3-B (EG530709)	APETALA3-like protein AP3	1.16667	3.79993	5.2326	1.71173	0.13218	1.48174
