# Supplementary material for: Development of the petaloid bracts of a paleoherb species, Saururus chinensis
Source: PLoS One. 2021 Sep 2;16(9):e0255679. doi: 10.1371/journal.pone.0255679 (PMC8412408; doi:10.1371/journal.pone.0255679)
Supplement: S6 Table — (XLS) [file pone.0255679.s006.xls]

## Sheet: Sheet1
S6 Table. Primers Used For Real-Time qPCR
1-ScAP1-A-S	GACACCAAATAAAGGCAGAATG
1-ScAP1-A-An	GCCGAGGTACTTCCCACTGAT
2-ScAP1-B-S	CCAGTGGGAACAACAAATC
2-ScAP1-B-An	TACGGAACAATCTCATAGTCAC
3-ScAP3-A-S	AATAGGAAGATTAGAATGGGCAAAG
3- ScAP3-A-An	TGACATTCACAGCGTTCTCCA
4-AP3-B- S	TCCATGTTGCTACATATG
4-AP3-B-An	CAAATTGGGGCAGTGAT
5-ScPI-A-S	CAGCCAATCCAGCCTAAACTA
5-ScPI-A-An	CTCTTGACCCACCCAACATTA
6-ScPI-B-S	CTCAGGCACTTGAAAG
6-ScPI-B-An	CCCTGGAGGAGGATAA
7-F431-S	CAGTAAAGCATCCCTACCCAAAG
7-F431-A	CCTGCTGGTCCCAAATCACT
8-F480-S	CAATTCCATCCCACCAAACTTC
8-F480-An	TGCCCATTTCAGCCAATACTC
9-F583-S	TAAAGAACAGATACTGGGATTGAGG
9-F583-An	AGCCCATCTGCTCAAGAAACT
10-F1387-S	ACACAGCCAAAGTAGTAGCGAAG
10-F1387-An	CAGTTCATCTGTCGCCCTCC
JK704891-S*	CTTGCATCAAATGGGAGTAAA
JK704891-An*	TTGCGAGTAAGCACTATGTTC
*internal standards
